# Supplementary material for: Bacteria and Archaea Regulate Particulate Organic Matter Export in Suspended and Sinking Marine Particle Fractions
Source: mSphere. 2023 Apr 24;8(3):e00420-22. doi: 10.1128/msphere.00420-22 (PMC10286711; doi:10.1128/msphere.00420-22)
Supplement: DATA SET S1 [file msphere.00420-22-s0005.xlsx]

## Sheet: Tab 1
Station	Latitude	Longitude	Date	Time	Sampling Depth (m)
1	-46.84722	142.34565	2019-03-19	19:39:00	110
2	-46.85883	141.64348	2019-03-21	21:17:00	100
3	-46.85242	141.82053	2019-03-24	02:46:00	100
4	-46.85495	142.11442	2019-03-28	21:09:00	110
5	-46.85517	142.36775	2019-03-30	20:33:00	110

## Sheet: Tab 2
gene_description	module	header	SK2_Acidobacteria	SP1_Acidobacteria	SK1_Actinobacteria	SK2_Actinobacteria	SK3_Actinobacteria	SK4_Actinobacteria	SK5_Actinobacteria	SP1_Actinobacteria	SP2_Actinobacteria	SP3_Actinobacteria	SP4_Actinobacteria	SP5_Actinobacteria	SK1_Bacteroidetes	SK2_Bacteroidetes	SK3_Bacteroidetes	SK4_Bacteroidetes	SK5_Bacteroidetes	SP1_Bacteroidetes	SP2_Bacteroidetes	SP3_Bacteroidetes	SP4_Bacteroidetes	SP5_Bacteroidetes	SK1_Candidatus Bipolaricaulota	SK2_Candidatus Bipolaricaulota	SP2_Candidatus Bipolaricaulota	SP5_Candidatus Bipolaricaulota	SK1_Candidatus Marinimicrobia	SK2_Candidatus Marinimicrobia	SK3_Candidatus Marinimicrobia	SK4_Candidatus Marinimicrobia	SK5_Candidatus Marinimicrobia	SP1_Candidatus Marinimicrobia	SP2_Candidatus Marinimicrobia	SP3_Candidatus Marinimicrobia	SP4_Candidatus Marinimicrobia	SP5_Candidatus Marinimicrobia	SK3_Candidatus Moranbacteria	SP2_Candidatus Nealsonbacteria	SK1_Chloroflexi	SK2_Chloroflexi	SK3_Chloroflexi	SK5_Chloroflexi	SP1_Chloroflexi	SP2_Chloroflexi	SP3_Chloroflexi	SK1_Cyanobacteria	SK2_Cyanobacteria
2-methylfumaryl-CoA hydratase	3-Hydroxypropionate bi-cycle	C1	0	0	0	0	0	0	0	0	0	0	0	0	0	0	0	0	0	0	0	0	0	0	0	0	0	0	0	0	0	0	0	0	0	0	0	0	0	0	0	0	0	0	0	0	0	0	0
2-methylfumaryl-CoA isomerase	3-Hydroxypropionate bi-cycle	C1	0	0	0	0	0	0	0	0	0	0	0	0	0	0	0	0	0	0	0	0	0	0	0	0	0	0	0	0	0	0	0	0	0	0	0	0	0	0	0	0	0	0	0	0	0	0	0
3-methylfumaryl-CoA hydratase	3-Hydroxypropionate bi-cycle	C1	0	0	0	0	0	0	0	0	0	0	0	0	0	0	0	0	0	0	0	0	0	0	0	0	0	0	0	0	0	0	0	0	0	0	0	0	0	0	0	0	0	0	0	0	0	0	0
malyl-CoA/(S)-citramalyl-CoA lyase	3-Hydroxypropionate bi-cycle	C1	0	0	0	0	0	0	0	0	0	0	0	0	0	0	0	0	0	0	0	0	0	0	0	0	0	0	0	0	0	0	0	0	0	0	0	0	0	0	0	0	0	0	0	0	0	0	0
carbon-monoxide dehydrogenase	Acetyl-CoA pathway	C1	0	0	0	0	0	0	0	0	0	0	0	0	0	0	0	0	0	0	0	0	0	0	0	0	0	0	0	0	0	0	0	0	0	0	0	0	0	0	0	0	0	0	0	0	0	0	0
2-oxoglutarate:ferredoxin oxidoreductase	Arnon-Buchanan cycle	C1	0	0	0	0	2	0	1	0	0	1	0	0	0	0	0	0	0	0	0	0	0	0	0	0	0	0	0	0	0	0	0	0	0	0	0	0	0	0	0	0	0	0	0	0	0	0	0
aconitate hydratase	Arnon-Buchanan cycle	C1	0	0	0	0	0	0	0	0	0	0	0	0	0	0	0	0	0	0	0	0	0	0	0	0	0	0	0	0	0	0	0	0	0	0	0	0	0	0	0	0	0	0	0	0	0	0	0
fumarate hydratase	Arnon-Buchanan cycle	C1	0	0	1	0	1	1	1	0	1	0	0	1	1	1	1	1	1	1	1	1	1	1	0	0	0	0	0	0	0	0	0	0	0	0	0	0	0	0	0	0	0	0	0	0	0	0	0
isocitrate dehydrogenase	Arnon-Buchanan cycle	C1	0	0	0	1	1	1	1	1	1	0	0	0	1	1	1	0	1	1	1	0	1	0	0	0	0	0	0	0	0	0	0	0	0	0	0	0	0	0	0	0	0	0	0	0	0	0	0
malate dehydrogenase	Arnon-Buchanan cycle	C1	0	0	0	0	1	1	1	1	1	0	0	1	0	0	1	3	0	0	2	0	2	1	0	0	0	0	0	0	0	0	0	0	0	0	0	0	0	0	0	0	0	0	0	0	0	0	0
phosphoenolpyruvate carboxylase	Arnon-Buchanan cycle	C1	0	0	0	0	0	2	2	0	0	0	0	0	0	0	2	1	0	0	3	0	1	1	0	0	0	0	0	0	0	0	0	0	0	0	0	0	0	0	0	0	0	0	0	0	0	0	0
pyruvate carboxylase subunit A	Arnon-Buchanan cycle	C1	0	0	0	0	0	0	0	0	0	0	0	0	0	0	0	0	0	0	0	0	0	0	0	0	0	0	0	0	0	0	0	0	0	0	0	0	0	0	0	0	0	0	0	0	0	0	0
pyruvate,orthophosphate dikinase	Arnon-Buchanan cycle	C1	0	0	0	1	1	1	0	1	1	2	1	1	0	0	0	0	0	0	0	0	0	0	0	0	0	0	0	0	0	0	0	0	0	0	0	0	0	0	0	0	0	0	0	0	0	0	0
pyruvate,water dikinase	Arnon-Buchanan cycle	C1	0	0	0	0	0	0	0	0	0	0	0	0	0	0	0	0	0	0	0	0	0	0	0	0	0	0	0	0	0	0	0	0	0	0	0	0	0	0	0	0	0	0	0	0	0	0	0
succinate dehydrogenase / fumarate reductase	Arnon-Buchanan cycle	C1	0	0	0	3	3	4	0	0	3	0	0	3	3	2	2	3	1	3	2	0	1	1	0	0	0	0	0	0	0	0	0	0	0	0	0	0	0	0	0	0	0	0	0	0	0	0	0
succinyl-CoA synthetase	Arnon-Buchanan cycle	C1	0	0	0	1	0	1	1	1	1	1	0	0	1	1	1	1	2	0	4	2	0	0	0	0	0	0	0	0	0	0	0	0	0	0	0	0	0	0	0	0	0	0	0	0	0	0	0
fructose-1,6-bisphosphatase	Calvin cycle	C1	0	0	0	0	0	0	0	0	0	0	0	0	0	0	0	0	0	0	0	0	0	0	0	0	0	0	0	0	0	0	0	0	0	0	0	0	0	0	0	0	0	0	0	0	0	0	0
fructose-bisphosphate aldolase	Calvin cycle	C1	0	0	0	0	0	0	0	0	0	0	0	0	2	0	2	4	0	4	4	0	0	0	0	0	0	0	0	0	0	0	0	0	0	0	0	0	0	0	0	0	0	0	0	0	0	0	0
glyceraldehyde-3-phosphate dehydrogenase	Calvin cycle	C1	0	0	4	4	4	0	4	0	4	4	4	4	0	0	0	0	0	0	2	0	0	0	0	0	0	0	0	0	0	0	0	0	0	0	0	0	0	0	0	0	0	0	0	0	0	0	0
phosphoglycerate kinase	Calvin cycle	C1	0	0	0	0	0	2	0	0	0	0	0	0	2	4	0	4	2	2	2	2	2	0	0	0	0	0	0	0	0	0	0	0	0	0	0	0	0	0	0	0	0	0	0	0	0	0	0
phosphoribulokinase	Calvin cycle	C1	0	0	0	0	0	0	0	0	0	0	0	0	0	0	0	0	0	0	0	0	0	0	0	0	0	0	0	0	0	0	0	0	0	0	0	0	0	0	0	0	0	0	0	0	0	0	0
ribose 5-phosphate isomerase	Calvin cycle	C1	0	0	2	0	2	2	2	2	2	0	0	2	2	2	0	2	2	2	2	0	0	0	0	0	0	0	0	0	0	0	0	0	0	0	0	0	0	0	0	0	0	0	0	0	0	0	0
ribulose-bisphosphate carboxylase	Calvin cycle	C1	0	0	0	0	0	0	0	0	0	0	0	0	0	0	0	0	0	0	0	0	0	0	0	0	0	0	0	0	0	0	0	0	0	0	0	0	0	0	0	0	0	0	0	0	0	0	0
transketolase	Calvin cycle	C1	0	0	2	0	2	2	2	2	2	2	2	2	4	0	0	2	0	0	6	2	0	0	0	0	0	0	0	0	0	0	0	0	0	0	0	0	0	0	0	0	0	0	0	0	0	0	0
4-hydroxybutyryl-CoA dehydratase	Dicarboxylate-hydroxybutyrate cycle	C1	0	0	0	0	1	0	0	0	1	0	1	0	0	0	0	0	0	0	0	0	0	0	0	0	0	0	0	0	0	0	0	0	0	0	0	0	0	0	0	0	0	0	0	0	0	0	0
acetyl-CoA C-acetyltransferase	Dicarboxylate-hydroxybutyrate cycle	C1	0	0	0	0	1	0	0	0	1	0	1	0	0	1	4	5	4	1	3	0	4	1	0	0	0	0	0	0	0	0	0	0	0	0	0	0	0	0	0	0	0	0	0	0	0	0	0
fumarate hydratase	Dicarboxylate-hydroxybutyrate cycle	C1	0	0	0	0	0	0	0	0	0	0	0	0	0	0	0	0	0	0	0	0	0	0	0	0	0	0	0	0	0	0	0	0	0	0	0	0	0	0	0	0	0	0	0	0	0	0	0
malate dehydrogenase	Dicarboxylate-hydroxybutyrate cycle	C1	0	0	0	0	1	1	1	1	1	0	0	1	0	0	1	3	0	0	2	0	2	1	0	0	0	0	0	0	0	0	0	0	0	0	0	0	0	0	0	0	0	0	0	0	0	0	0
phosphoenolpyruvate carboxylase	Dicarboxylate-hydroxybutyrate cycle	C1	0	0	0	0	0	2	2	0	0	0	0	0	0	0	2	1	0	0	3	0	1	1	0	0	0	0	0	0	0	0	0	0	0	0	0	0	0	0	0	0	0	0	0	0	0	0	0
pyruvate, water dikinase	Dicarboxylate-hydroxybutyrate cycle	C1	0	0	0	0	0	0	0	0	0	0	0	0	0	0	0	0	0	0	0	0	0	0	0	0	0	0	0	0	0	0	0	0	0	0	0	0	0	0	0	0	0	0	0	0	0	0	0
succinate dehydrogenase / fumarate reductase	Dicarboxylate-hydroxybutyrate cycle	C1	0	0	0	2	2	3	0	0	2	0	0	2	3	2	2	3	1	3	2	0	1	1	0	0	0	0	0	0	0	0	0	0	0	0	0	0	0	0	0	0	0	0	0	0	0	0	0
succinyl-CoA synthetase	Dicarboxylate-hydroxybutyrate cycle	C1	0	0	0	1	0	1	1	1	1	1	0	0	1	1	1	1	2	0	4	2	0	0	0	0	0	0	0	0	0	0	0	0	0	0	0	0	0	0	0	0	0	0	0	0	0	0	0
4-hydroxybutyryl-CoA dehydratase	Hydroxypropionate-hydroxybutylate cycle	C1	0	0	0	0	1	0	0	0	1	0	1	0	0	0	0	0	0	0	0	0	0	0	0	0	0	0	0	0	0	0	0	0	0	0	0	0	0	0	0	0	0	0	0	0	0	0	0
acetyl-CoA C-acetyltransferase	Hydroxypropionate-hydroxybutylate cycle	C1	0	0	0	0	1	0	0	0	1	0	1	0	0	1	4	5	4	1	3	0	4	1	0	0	0	0	0	0	0	0	0	0	0	0	0	0	0	0	0	0	0	0	0	0	0	0	0
methylmalonyl-CoA epimerase	Hydroxypropionate-hydroxybutylate cycle	C1	0	0	0	0	0	0	0	0	0	0	0	0	0	0	0	0	0	0	0	0	0	0	0	0	0	0	0	0	0	0	0	0	0	0	0	0	0	0	0	0	0	0	0	0	0	0	0
methane/ammonia monooxygenase	Methane oxidation	C1	0	0	0	0	0	0	0	0	0	0	0	0	0	0	0	0	0	0	0	0	0	0	0	0	0	0	0	0	0	0	0	0	0	0	0	0	0	0	0	0	0	0	0	0	0	0	0
acetate kinase	Methanogenesis	C1	0	0	0	0	0	0	0	0	0	0	0	0	0	0	0	0	0	0	0	0	0	0	0	0	0	0	0	0	0	0	0	0	0	0	0	0	0	0	0	0	0	0	0	0	0	0	0
acetyl-CoA synthetase	Methanogenesis	C1	0	0	1	0	1	0	0	1	0	1	1	1	1	1	1	2	0	0	3	0	0	1	0	0	0	0	0	0	0	0	0	0	0	0	0	0	0	0	0	0	0	0	0	0	0	0	0
formylmethanofuran--tetrahydromethanopterin N-formyltransferase	Methanogenesis	C1	0	0	0	0	0	0	0	0	0	0	0	0	0	0	0	0	0	0	0	0	0	0	0	0	0	0	0	0	0	0	0	0	0	0	0	0	0	0	0	0	0	0	0	0	0	0	0
formylmethanofuran dehydrogenase	Methanogenesis	C1	0	0	0	0	0	0	0	0	0	0	0	0	0	0	0	0	0	0	0	0	0	0	0	0	0	0	0	0	0	0	0	0	0	0	0	0	0	0	0	0	0	0	0	0	0	0	0
heterodisulfide reductase	Methanogenesis	C1	0	0	4	4	4	4	0	4	4	4	4	4	0	0	0	0	0	0	0	0	0	4	0	0	0	0	0	0	0	0	0	0	0	0	0	0	0	0	0	0	0	0	0	0	0	0	0
methenyltetrahydromethanopterin cyclohydrolase	Methanogenesis	C1	0	0	0	0	0	0	0	0	0	0	0	0	0	0	0	0	0	0	0	0	0	0	0	0	0	0	0	0	0	0	0	0	0	0	0	0	0	0	0	0	0	0	0	0	0	0	0
mttB	Methanogenesis	C1	0	0	0	0	0	0	0	0	0	0	0	0	0	0	0	0	0	0	0	0	0	0	0	0	0	0	0	0	0	0	0	0	0	0	0	0	0	0	0	0	0	0	0	0	0	0	0
phosphate acetyltransferase	Methanogenesis	C1	0	0	0	0	0	0	0	0	0	0	0	0	0	0	0	0	0	0	0	0	0	0	0	0	0	0	0	0	0	0	0	0	0	0	0	0	0	0	0	0	0	0	0	0	0	0	0
formate--tetrahydrofolate ligase	Wood-Ljungdahl pathway	C1	0	0	0	0	0	0	0	0	0	0	0	0	0	0	0	0	0	0	0	0	0	0	0	0	0	0	0	0	0	0	0	0	0	0	0	0	0	0	0	0	0	0	0	0	0	0	0
formate dehydrogenase	Wood-Ljungdahl pathway	C1	0	0	0	0	0	0	0	0	0	0	0	0	0	0	0	0	0	0	0	0	0	0	0	0	0	0	0	0	0	0	0	0	0	0	0	0	0	0	0	0	0	0	0	0	0	0	0
methylenetetrahydrofolate dehydrogenase	Wood-Ljungdahl pathway	C1	0	0	0	0	0	0	0	0	0	0	0	0	0	0	0	0	0	0	1	0	0	0	0	0	0	0	0	0	0	0	0	0	0	0	0	0	0	0	0	0	0	0	0	0	0	0	0
methylenetetrahydrofolate reductase	Wood-Ljungdahl pathway	C1	0	0	0	0	0	0	0	0	0	0	0	0	0	0	0	0	0	1	0	0	0	0	0	0	0	0	0	0	0	0	0	0	0	0	0	0	0	0	0	0	0	0	0	0	0	0	0
2-dehydro-3-deoxygluconokinase	Embden-Meyerhof pathway	Carbon Utilisation	0	0	0	0	0	0	0	0	0	0	0	0	1	0	1	1	1	1	0	1	1	1	0	0	0	0	0	0	0	0	0	0	0	0	0	0	0	0	0	0	0	0	0	0	0	0	0
2-dehydro-3-deoxyphosphogluconate aldolase	Embden-Meyerhof pathway	Carbon Utilisation	0	0	0	0	0	0	0	0	0	0	0	0	1	0	1	2	1	1	0	1	1	1	0	0	0	0	0	0	0	0	0	0	0	0	0	0	0	0	0	0	0	0	0	0	0	0	0
6-phosphofructokinase	Embden-Meyerhof pathway	Carbon Utilisation	0	0	0	0	0	0	0	0	0	0	0	0	0	0	0	0	0	0	2	0	0	0	0	0	0	0	0	0	0	0	0	0	0	0	0	0	0	0	0	0	0	0	0	0	0	0	0
enolase	Embden-Meyerhof pathway	Carbon Utilisation	0	0	0	2	2	2	2	2	2	2	0	0	0	0	2	2	0	2	4	4	2	0	0	0	0	0	0	0	0	0	0	0	2	0	0	0	0	0	0	0	0	0	0	0	0	0	0
fructose-bisphosphate aldolase	Embden-Meyerhof pathway	Carbon Utilisation	0	0	0	0	0	0	0	0	0	0	0	0	1	0	1	2	0	2	2	0	0	0	0	0	0	0	0	0	0	0	0	0	0	0	0	0	0	0	0	0	0	0	0	0	0	0	0
glucose-6-phosphate isomerase	Embden-Meyerhof pathway	Carbon Utilisation	0	0	0	0	0	0	0	0	0	0	0	0	1	1	0	2	1	0	1	1	1	1	0	0	0	0	0	0	0	0	0	0	0	0	0	0	0	0	0	0	0	0	0	0	0	0	0
glyceraldehyde-3-phosphate dehydrogenase	Embden-Meyerhof pathway	Carbon Utilisation	0	0	0	0	0	0	0	0	0	0	0	0	0	0	0	0	2	2	4	0	2	0	0	0	0	0	0	0	0	0	0	0	0	0	0	0	0	0	0	0	0	0	0	0	0	0	0
glyceraldehyde 3-phosphate dehydrogenase	Embden-Meyerhof pathway	Carbon Utilisation	0	0	6	6	6	0	6	0	6	6	6	6	0	0	0	0	0	0	3	0	0	0	0	0	0	0	0	0	0	0	0	0	0	0	0	0	0	0	0	0	0	0	0	0	0	0	0
hexokinase/glucokinase	Embden-Meyerhof pathway	Carbon Utilisation	0	0	0	0	0	0	0	0	0	0	0	0	0	0	0	0	0	0	0	0	0	0	0	0	0	0	0	0	0	0	0	0	0	0	0	0	0	0	0	0	0	0	0	0	0	0	0
phosphoglycerate kinase	Embden-Meyerhof pathway	Carbon Utilisation	0	0	0	0	0	3	0	0	0	0	0	0	3	6	0	6	3	3	3	3	3	0	0	0	0	0	0	0	0	0	0	0	0	0	0	0	0	0	0	0	0	0	0	0	0	0	0
phosphoglycerate mutase	Embden-Meyerhof pathway	Carbon Utilisation	0	0	0	0	0	2	0	0	0	0	0	0	0	0	2	0	0	0	2	0	0	0	0	0	0	0	0	0	0	0	0	0	0	0	0	0	0	0	0	0	0	0	0	0	0	0	0
pyruvate kinase	Embden-Meyerhof pathway	Carbon Utilisation	0	0	2	2	2	2	2	0	2	2	2	0	0	0	0	0	0	2	4	0	2	0	0	0	0	0	0	0	0	0	0	0	0	0	0	0	0	0	0	0	0	0	0	0	0	0	0
triosephosphate isomerase	Embden-Meyerhof pathway	Carbon Utilisation	0	0	0	0	0	2	0	0	0	0	0	0	2	0	0	2	2	2	4	0	2	0	0	0	0	0	0	0	0	0	0	0	0	0	0	0	0	0	0	0	0	0	0	0	0	0	0
2-dehydro-3-deoxyphosphogluconate aldolase	Entner-Doudoroff pathway	Carbon Utilisation	0	0	0	0	0	0	0	0	0	0	0	0	1	0	1	2	1	1	0	1	1	1	0	0	0	0	0	0	0	0	0	0	0	0	0	0	0	0	0	0	0	0	0	0	0	0	0
6-phosphogluconolactonase	Entner-Doudoroff pathway	Carbon Utilisation	0	0	0	1	0	1	0	0	0	0	1	0	0	0	0	0	0	0	0	0	0	0	0	0	0	0	0	0	0	0	0	0	0	0	0	0	0	0	0	0	0	0	0	0	0	0	0
aldose 1-epimerase	Entner-Doudoroff pathway	Carbon Utilisation	0	0	0	0	0	0	0	0	0	0	0	0	0	0	1	1	0	0	1	0	0	0	0	0	0	0	0	0	0	0	0	0	0	0	0	0	0	0	0	0	0	0	0	0	0	0	0
galactokinase	Entner-Doudoroff pathway	Carbon Utilisation	0	0	0	0	0	0	0	0	0	0	0	0	0	0	0	0	0	0	0	0	0	0	0	0	0	0	0	0	0	0	0	0	0	0	0	0	0	0	0	0	0	0	0	0	0	0	0
glucose-6-phosphate 1-dehydrogenase	Entner-Doudoroff pathway	Carbon Utilisation	0	0	0	0	0	0	0	0	0	0	0	0	0	0	0	0	0	0	0	0	0	0	0	0	0	0	0	0	0	0	0	0	0	0	0	0	0	0	0	0	0	0	0	0	0	0	0
phosphogluconate dehydratase	Entner-Doudoroff pathway	Carbon Utilisation	0	0	0	0	0	0	0	0	0	0	0	0	0	0	0	0	0	0	0	0	0	0	0	0	0	0	0	0	0	0	0	0	0	0	0	0	0	0	0	0	0	0	0	0	0	0	0
UDP-glucose 4-epimerase	Entner-Doudoroff pathway	Carbon Utilisation	0	0	0	0	0	0	0	0	0	0	0	0	0	1	0	0	1	0	0	0	0	0	0	0	0	0	0	0	0	0	0	0	0	0	0	0	0	0	0	0	0	0	0	0	0	0	0
UDPglucose--hexose-1-phosphate uridylyltransferase	Entner-Doudoroff pathway	Carbon Utilisation	0	0	0	0	0	0	0	0	0	0	0	0	0	0	0	0	0	0	0	0	0	0	0	0	0	0	0	0	0	0	0	0	0	0	0	0	0	0	0	0	0	0	0	0	0	0	0
enolase	Entner-Doudoroff pathway	Carbon Utilisation	0	0	0	1	1	1	1	1	1	1	0	0	0	0	1	1	0	1	2	2	1	0	0	0	0	0	0	0	0	0	0	0	1	0	0	0	0	0	0	0	0	0	0	0	0	0	0
fructose-1,6-bisphosphatase	Entner-Doudoroff pathway	Carbon Utilisation	0	0	0	0	0	0	0	0	0	0	0	0	0	0	0	0	0	0	0	0	0	0	0	0	0	0	0	0	0	0	0	0	0	0	0	0	0	0	0	0	0	0	0	0	0	0	0
fructose-bisphosphate aldolase	Entner-Doudoroff pathway	Carbon Utilisation	0	0	0	0	0	0	0	0	0	0	0	0	1	0	1	2	0	2	2	0	0	0	0	0	0	0	0	0	0	0	0	0	0	0	0	0	0	0	0	0	0	0	0	0	0	0	0
glyceraldehyde 3-phosphate dehydrogenase	Entner-Doudoroff pathway	Carbon Utilisation	0	0	2	2	2	0	2	0	2	2	2	2	0	0	0	0	0	0	1	0	0	0	0	0	0	0	0	0	0	0	0	0	0	0	0	0	0	0	0	0	0	0	0	0	0	0	0
phosphoenolpyruvate carboxykinase	Entner-Doudoroff pathway	Carbon Utilisation	0	0	0	0	0	0	0	0	0	0	0	0	0	1	0	0	0	0	0	0	0	0	0	0	0	0	0	0	0	0	0	0	0	0	0	0	0	0	0	0	0	0	0	0	0	0	0
phosphoglycerate kinase	Entner-Doudoroff pathway	Carbon Utilisation	0	0	0	0	0	1	0	0	0	0	0	0	1	2	0	2	1	1	1	1	1	0	0	0	0	0	0	0	0	0	0	0	0	0	0	0	0	0	0	0	0	0	0	0	0	0	0
phosphoglycerate mutase	Entner-Doudoroff pathway	Carbon Utilisation	0	0	0	0	0	1	0	0	0	0	0	0	0	0	1	0	0	0	1	0	0	0	0	0	0	0	0	0	0	0	0	0	0	0	0	0	0	0	0	0	0	0	0	0	0	0	0
triosephosphate isomerase	Entner-Doudoroff pathway	Carbon Utilisation	0	0	0	0	0	1	0	0	0	0	0	0	1	0	0	1	1	1	2	0	1	0	0	0	0	0	0	0	0	0	0	0	0	0	0	0	0	0	0	0	0	0	0	0	0	0	0
aconitate hydratase	Glyoxylate cycle	Carbon Utilisation	0	0	0	0	0	0	0	0	0	0	0	0	0	0	0	0	0	0	0	0	0	0	0	0	0	0	0	0	0	0	0	0	0	0	0	0	0	0	0	0	0	0	0	0	0	0	0
citrate synthase	Glyoxylate cycle	Carbon Utilisation	0	0	0	0	0	0	0	0	0	0	0	0	0	0	1	0	0	0	1	1	0	0	0	0	0	0	0	0	0	0	0	0	0	0	0	0	0	0	0	0	0	0	0	0	0	0	0
isocitrate lyase	Glyoxylate cycle	Carbon Utilisation	0	0	1	2	1	0	1	1	2	1	2	1	0	0	0	0	0	0	0	0	0	0	0	0	0	0	0	0	0	0	0	0	0	0	0	0	0	0	0	0	0	0	0	0	0	0	0
malate dehydrogenase	Glyoxylate cycle	Carbon Utilisation	0	0	0	0	1	1	1	1	1	0	0	1	0	0	1	3	0	0	2	0	2	1	0	0	0	0	0	0	0	0	0	0	0	0	0	0	0	0	0	0	0	0	0	0	0	0	0
malate synthase	Glyoxylate cycle	Carbon Utilisation	0	0	0	1	0	1	1	0	1	0	0	0	0	0	0	0	0	0	0	0	0	0	0	0	0	0	0	0	0	0	0	0	0	0	0	0	0	0	0	0	0	0	0	0	0	0	0
3-hexulose-6-phosphate synthase	Pentose phosphate pathway	Carbon Utilisation	0	0	0	0	0	0	0	0	0	0	0	0	0	0	0	1	0	0	1	0	0	0	0	0	0	0	0	0	0	0	0	0	0	0	0	0	0	0	0	0	0	0	0	0	0	0	0
6-phosphogluconate dehydrogenase	Pentose phosphate pathway	Carbon Utilisation	0	0	2	2	2	4	2	0	2	2	2	2	2	2	2	2	2	4	2	0	2	2	0	0	0	0	0	0	0	0	0	0	0	0	0	0	0	0	0	0	0	0	0	0	0	0	0
6-phosphogluconolactonase	Pentose phosphate pathway	Carbon Utilisation	0	0	0	2	0	2	0	0	0	0	2	0	0	0	0	0	0	0	0	0	0	0	0	0	0	0	0	0	0	0	0	0	0	0	0	0	0	0	0	0	0	0	0	0	0	0	0
gluconolactonase	Pentose phosphate pathway	Carbon Utilisation	0	0	0	0	0	0	0	0	0	0	0	0	0	0	0	0	0	0	0	1	1	0	0	0	0	0	0	0	0	0	0	0	0	0	0	0	0	0	0	0	0	0	0	0	0	0	0
glucose-6-phosphate 1-dehydrogenase	Pentose phosphate pathway	Carbon Utilisation	0	0	0	0	0	0	0	0	0	0	0	0	0	0	0	0	0	0	0	0	0	0	0	0	0	0	0	0	0	0	0	0	0	0	0	0	0	0	0	0	0	0	0	0	0	0	0
glucose-6-phosphate isomerase	Pentose phosphate pathway	Carbon Utilisation	0	0	0	0	0	0	0	0	0	0	0	0	1	1	0	2	1	0	1	1	1	1	0	0	0	0	0	0	0	0	0	0	0	0	0	0	0	0	0	0	0	0	0	0	0	0	0
ribose-phosphate pyrophosphokinase	Pentose phosphate pathway	Carbon Utilisation	0	0	1	1	0	1	1	1	1	1	1	1	0	0	0	1	0	0	0	1	0	0	0	0	0	0	0	0	0	0	0	0	0	0	0	0	0	0	0	0	0	0	0	0	0	0	0
ribose 5-phosphate isomerase	Pentose phosphate pathway	Carbon Utilisation	0	0	2	0	2	2	2	2	2	0	0	2	2	2	0	2	2	2	2	0	0	0	0	0	0	0	0	0	0	0	0	0	0	0	0	0	0	0	0	0	0	0	0	0	0	0	0
ribose 5-phosphate isomerase A	Pentose phosphate pathway	Carbon Utilisation	0	0	0	0	0	0	0	0	0	0	0	0	0	0	0	0	0	0	0	0	0	0	0	0	0	0	0	0	0	0	0	0	0	0	0	0	0	0	0	0	0	0	0	0	0	0	0
ribulose-phosphate 3-epimerase	Pentose phosphate pathway	Carbon Utilisation	0	0	0	0	0	0	0	0	0	0	0	0	2	2	0	0	0	2	2	0	0	0	0	0	0	0	0	0	0	0	0	0	0	0	0	0	0	0	0	0	0	0	0	0	0	0	0
transaldolase	Pentose phosphate pathway	Carbon Utilisation	0	0	0	0	0	0	0	0	0	0	0	0	2	0	2	4	0	2	2	2	2	0	0	0	0	0	0	0	0	0	0	0	0	0	0	2	0	0	0	0	0	0	0	0	0	0	0
transketolase	Pentose phosphate pathway	Carbon Utilisation	0	0	2	0	2	2	2	2	2	2	2	2	4	0	0	2	0	0	6	2	0	0	0	0	0	0	0	0	0	0	0	0	0	0	0	0	0	0	0	0	0	0	0	0	0	0	0
2-oxoglutarate dehydrogenase	TCA cycle	Carbon Utilisation	0	0	2	0	2	2	2	0	2	2	2	2	4	6	2	6	2	4	4	0	2	0	0	0	0	0	0	0	0	0	0	0	0	0	0	0	0	0	0	0	0	0	0	0	0	0	0
2-oxoglutarate ferredoxin oxidoreductase	TCA cycle	Carbon Utilisation	0	0	0	0	2	0	1	0	0	1	0	0	0	0	0	0	0	0	0	0	0	0	0	0	0	0	0	0	0	0	0	0	0	0	0	0	0	0	0	0	0	0	0	0	0	0	0
2-oxoglutarate/2-oxoacid ferredoxin oxidoreductase	TCA cycle	Carbon Utilisation	0	0	0	0	4	0	2	0	0	2	0	0	0	0	0	0	0	0	0	0	0	0	0	0	0	0	0	0	0	0	0	0	0	0	0	0	0	0	0	0	0	0	0	0	0	0	0
aconitate hydratase	TCA cycle	Carbon Utilisation	0	0	0	0	0	0	0	0	0	0	0	0	0	0	0	0	0	0	0	0	0	0	0	0	0	0	0	0	0	0	0	0	0	0	0	0	0	0	0	0	0	0	0	0	0	0	0
citrate synthase	TCA cycle	Carbon Utilisation	0	0	0	0	0	0	0	0	0	0	0	0	0	0	2	0	0	0	2	2	0	0	0	0	0	0	0	0	0	0	0	0	0	0	0	0	0	0	0	0	0	0	0	0	0	0	0
fumarate hydratase	TCA cycle	Carbon Utilisation	0	0	2	0	2	2	2	0	2	0	0	2	2	2	2	2	2	2	2	2	2	2	0	0	0	0	0	0	0	0	0	0	0	0	0	0	0	0	0	0	0	0	0	0	0	0	0
isocitrate dehydrogenase	TCA cycle	Carbon Utilisation	0	0	0	2	2	2	2	2	2	0	0	0	2	2	2	0	2	2	2	0	2	0	0	0	0	0	0	0	0	0	0	0	0	0	0	0	0	0	0	0	0	0	0	0	0	0	0
malate dehydrogenase	TCA cycle	Carbon Utilisation	0	0	0	0	3	3	3	3	3	0	0	3	0	0	3	9	0	0	6	0	6	3	0	0	0	0	0	0	0	0	0	0	0	0	0	0	0	0	0	0	0	0	0	0	0	0	0
succinate dehydrogenase / fumarate reductase	TCA cycle	Carbon Utilisation	0	0	0	6	6	8	0	0	6	0	0	6	6	4	4	6	2	6	4	0	2	2	0	0	0	0	0	0	0	0	0	0	0	0	0	0	0	0	0	0	0	0	0	0	0	0	0
succinyl-CoA synthetase	TCA cycle	Carbon Utilisation	0	0	0	3	0	3	3	3	3	3	0	0	3	3	3	3	6	0	12	6	0	0	0	0	0	0	0	0	0	0	0	0	0	0	0	0	0	0	0	0	0	0	0	0	0	0	0
GH36 alpha-galactosidase	Alpha-galactans	CAZY	0	0	0	0	0	0	0	0	0	0	0	0	0	0	0	0	0	0	0	0	0	0	0	0	0	0	0	0	0	0	0	0	0	0	0	0	0	0	0	0	0	0	0	0	0	0	0
GH38 alpha-mannosidase	Alpha-mannan	CAZY	0	0	0	0	0	0	0	0	0	0	0	0	0	0	0	0	0	0	0	0	0	0	0	0	0	0	0	0	0	0	0	0	0	0	0	0	0	0	0	0	0	0	0	0	0	0	0
GH63 processing alpha-glucosidase	Alpha-mannan	CAZY	0	0	0	0	0	0	0	0	0	0	0	0	0	0	0	0	0	0	0	0	0	0	0	0	0	0	0	0	0	0	0	0	0	0	0	0	0	0	0	0	0	0	0	0	0	0	0
GH76 alpha-1,6-mannanase	Alpha-mannan	CAZY	0	0	0	0	0	0	0	0	0	0	0	0	0	0	1	0	0	0	1	0	0	0	0	0	0	0	0	0	0	0	0	0	0	0	0	0	0	0	0	0	0	0	0	0	0	0	0
GH92 mannosyl-oligosaccharide alpha-1,2-mannosidase	Alpha-mannan	CAZY	0	0	0	0	0	0	0	0	0	0	0	0	0	0	0	1	1	1	3	1	1	1	0	0	0	0	0	0	0	0	0	0	0	0	0	0	0	0	0	0	0	0	0	0	0	0	0
GH1 beta-glucosidase	Amorphous Cellulose	CAZY	0	0	0	1	0	1	1	0	0	0	1	0	0	0	0	0	0	0	0	0	0	0	0	0	0	0	0	0	0	0	0	0	0	0	0	0	0	0	0	0	0	0	0	0	0	0	0
GH10 endo-1,4-beta-xylanase	Amorphous Cellulose	CAZY	0	0	0	0	0	0	0	0	0	0	0	0	0	0	0	0	0	0	0	0	0	0	0	0	0	0	0	0	0	0	0	0	0	0	0	0	0	0	0	0	0	0	0	0	0	0	0
GH116 beta-glucosidase	Amorphous Cellulose	CAZY	0	0	0	0	0	0	0	0	0	0	0	0	0	0	0	0	0	0	0	0	0	0	0	0	0	0	0	0	0	0	0	0	0	0	0	0	0	0	0	0	0	0	0	0	0	0	0
GH16 xyloglucan:xyloglucosyltransferase	Amorphous Cellulose	CAZY	0	0	0	0	0	0	0	0	0	0	0	0	1	1	2	1	1	1	3	1	1	2	0	0	0	0	0	0	0	0	0	0	0	0	0	0	0	0	0	0	0	0	0	0	0	0	0
GH2 beta-galactosidase	Amorphous Cellulose	CAZY	0	0	0	0	0	0	0	0	0	0	0	0	0	0	0	1	0	0	1	0	0	0	0	0	0	0	0	0	0	0	0	0	0	0	0	0	0	0	0	0	0	0	0	0	0	0	0
GH3 beta-glucosidase	Amorphous Cellulose	CAZY	0	0	0	0	0	0	0	0	0	0	0	0	1	0	0	0	1	1	1	2	2	1	0	0	0	0	0	0	0	0	0	0	0	0	0	0	0	0	0	0	0	0	0	0	0	0	0
GH5 endo-beta-1,4-glucanase	Amorphous Cellulose	CAZY	0	0	0	0	0	0	0	0	0	0	0	0	0	0	1	0	0	0	2	1	0	0	0	0	0	0	0	0	0	0	0	0	0	0	0	0	0	0	0	0	0	0	0	0	0	0	0
GH8 chitosanase	Amorphous Cellulose	CAZY	0	0	0	0	0	0	0	0	0	0	0	0	0	0	0	0	0	0	0	0	0	0	0	0	0	0	0	0	0	0	0	0	0	0	0	0	0	0	0	0	0	0	0	0	0	0	0
GH51 endoglucanase	Arabinan	CAZY	0	0	0	0	0	0	0	0	0	0	0	0	0	0	0	0	0	0	0	0	0	0	0	0	0	0	0	0	0	0	0	0	0	0	0	0	0	0	0	0	0	0	0	0	0	0	0
GH127 beta-L-arabinofuranosidase	Arabinose	CAZY	0	0	0	0	0	0	0	0	0	0	0	0	0	0	0	0	0	0	0	0	0	0	0	0	0	0	0	0	0	0	0	0	0	0	0	0	0	0	0	0	0	0	0	0	0	0	0
GH42 beta-galactosidase	Beta-galactan	CAZY	0	0	0	0	0	0	0	0	0	0	0	0	0	0	0	0	0	0	0	0	0	0	0	0	0	0	0	0	0	0	0	0	0	0	0	0	0	0	0	0	0	0	0	0	0	0	0
CE1 acetyl xylan esterase	Carbohydrate	CAZY	0	0	0	0	0	0	0	0	0	0	0	0	0	1	1	4	0	1	3	2	2	1	0	0	0	0	0	0	0	0	0	0	0	0	0	0	0	0	0	0	0	0	0	0	0	0	0
CE11 UDP-3-0-acyl N-acetylglucosamine deacetylase	Carbohydrate	CAZY	0	0	0	0	0	0	0	0	0	0	0	0	0	0	1	0	0	0	0	0	1	0	0	0	0	0	0	0	0	0	0	0	0	0	0	0	0	0	0	0	0	0	0	0	0	0	0
CE14 N-acetyl-1-D-myo-inosityl-2-amino-2-deoxy-alpha-D-glucopyranoside deacetylase	Carbohydrate	CAZY	0	0	1	1	1	1	1	1	0	1	0	0	0	0	1	2	2	0	1	1	3	0	0	0	0	0	0	0	0	0	0	0	0	0	0	0	0	0	0	0	0	0	0	0	0	0	0
CE15 4-O-methyl-glucuronoyl methylesterase	Carbohydrate	CAZY	0	0	0	0	0	0	0	0	0	0	0	0	0	0	0	0	0	0	0	0	0	0	0	0	0	0	0	0	0	0	0	0	0	0	0	0	0	0	0	0	0	0	0	0	0	0	0
CE3 acetyl xylan esterase	Carbohydrate	CAZY	0	0	0	0	0	0	0	0	0	0	0	0	0	0	0	0	0	0	0	0	0	0	0	0	0	0	0	0	0	0	0	0	0	0	0	0	0	0	0	0	0	0	0	0	0	0	0
CE9 N-acetylglucosamine 6-phosphate deacetylase	Carbohydrate	CAZY	0	0	0	0	0	0	0	0	0	0	0	0	0	0	0	0	0	0	0	0	0	0	0	0	0	0	0	0	0	0	0	0	0	0	0	0	0	0	0	0	0	0	0	0	0	0	0
CE4 acetyl xylan esterase	Chitin	CAZY	0	0	0	0	0	0	0	0	0	0	0	0	0	0	0	0	0	0	0	0	0	0	0	0	0	0	0	0	0	0	0	0	0	0	0	0	0	0	0	0	0	0	0	0	0	0	0
GH18 chitinase	Chitin	CAZY	0	0	0	0	0	0	0	0	0	0	0	0	0	0	0	0	0	0	1	0	0	0	0	0	0	0	0	0	0	0	0	0	0	0	0	0	0	0	0	0	0	0	0	0	0	0	0
GH19 chitinase	Chitin	CAZY	0	0	0	0	0	0	0	0	0	0	0	0	0	0	0	0	0	0	0	0	0	0	0	0	0	0	0	0	0	0	0	0	0	0	0	0	0	0	0	0	0	0	0	0	0	0	0
GH20 beta-hexosaminidase	Chitin	CAZY	0	0	0	0	0	0	0	0	0	0	0	0	1	2	3	3	0	2	3	1	3	1	0	0	0	0	0	0	0	0	0	0	0	0	0	0	0	0	0	0	0	0	0	0	0	0	0
GH23 lysozyme type G	Chitin	CAZY	0	0	0	0	0	0	0	0	0	0	0	0	0	0	0	0	0	0	0	0	0	0	0	0	0	0	0	0	0	0	0	0	0	0	0	0	0	0	0	0	0	0	0	0	0	0	0
GH73 lysozyme	Chitin	CAZY	0	0	0	0	0	0	0	0	0	0	0	0	1	1	0	1	1	1	0	0	1	0	0	0	0	0	0	0	0	0	0	0	0	0	0	0	0	0	0	0	0	0	0	0	0	0	0
GH84 N-acetyl beta-glucosaminidase	Chitin	CAZY	0	0	0	0	0	0	0	0	0	0	0	0	0	0	0	0	0	0	0	0	0	0	0	0	0	0	0	0	0	0	0	0	0	0	0	0	0	0	0	0	0	0	0	0	0	0	0
AA10 lytic polysaccharide monooxygenases	Crystalline Cellulose	CAZY	0	0	0	0	0	0	0	0	0	0	0	0	0	0	0	0	0	0	0	0	0	0	0	0	0	0	0	0	0	0	0	0	0	0	0	0	0	0	0	0	0	0	0	0	0	0	0
GH29 alpha-L-fucosidase	Fucose	CAZY	0	0	0	0	0	0	0	0	0	0	0	0	0	0	0	0	0	0	1	0	0	0	0	0	0	0	0	0	0	0	0	0	0	0	0	0	0	0	0	0	0	0	0	0	0	0	0
GH95 alpha-L-fucosidase	Fucose	CAZY	0	0	0	0	0	0	0	0	0	0	0	0	0	0	0	0	0	0	1	0	0	0	0	0	0	0	0	0	0	0	0	0	0	0	0	0	0	0	0	0	0	0	0	0	0	0	0
GH128 beta-1,3-glucanase	Mixed-Linkage glucans	CAZY	0	0	0	0	0	0	0	0	0	0	0	0	0	0	0	0	0	0	0	0	0	0	0	0	0	0	0	0	0	0	0	0	0	0	0	0	0	0	0	0	0	0	0	0	0	0	0
GH158 endo-beta-1,3-glucanase	Mixed-Linkage glucans	CAZY	0	0	0	0	0	0	0	0	0	0	0	0	0	0	0	0	0	0	1	0	1	0	0	0	0	0	0	0	0	0	0	0	0	0	0	0	0	0	0	0	0	0	0	0	0	0	0
GH17 glucan endo-1,3-beta-glucosidase	Mixed-Linkage glucans	CAZY	0	0	0	0	0	0	0	0	0	0	0	0	0	0	0	1	0	0	0	0	0	0	0	0	0	0	0	0	0	0	0	0	0	0	0	0	0	0	0	0	0	0	0	0	0	0	0
GH109 alpha-N-acetylgalactosaminidase	Mucin	CAZY	0	0	0	0	0	0	0	0	0	0	0	0	1	4	0	2	1	1	3	0	0	0	0	0	0	0	0	0	0	0	0	0	0	0	0	0	0	0	0	0	0	0	0	0	0	0	0
CE12 pectin acetylesterase	Pectin	CAZY	0	0	0	0	0	0	0	0	0	0	0	0	0	0	0	0	0	0	1	0	0	0	0	0	0	0	0	0	0	0	0	0	0	0	0	0	0	0	0	0	0	0	0	0	0	0	0
CE8 pectin methylesterase	Pectin	CAZY	0	0	0	0	0	0	0	0	0	0	0	0	0	0	0	0	0	0	0	0	0	0	0	0	0	0	0	0	0	0	0	0	0	0	0	0	0	0	0	0	0	0	0	0	0	0	0
GH105 unsaturated rhamnogalacturonyl hydrolase	Pectin	CAZY	0	0	0	0	0	0	0	0	0	0	0	0	0	0	0	0	0	0	0	0	0	0	0	0	0	0	0	0	0	0	0	0	0	0	0	0	0	0	0	0	0	0	0	0	0	0	0
GH138 alpha-galacturonidase	Pectin	CAZY	0	0	0	0	0	0	0	0	0	0	0	0	0	0	0	0	0	0	0	0	0	0	0	0	0	0	0	0	0	0	0	0	0	0	0	0	0	0	0	0	0	0	0	0	0	0	0
GH4 maltose-6-phosphate glucosidase	Pectin	CAZY	0	0	0	0	0	0	0	0	0	0	0	0	0	0	0	0	0	0	0	0	0	0	0	0	0	0	0	0	0	0	0	0	0	0	0	0	0	0	0	0	0	0	0	0	0	0	0
GH28 polygalacturonase	Pectin	CAZY	0	0	0	0	0	0	0	0	0	0	0	0	0	0	0	0	0	0	0	0	0	0	0	0	0	0	0	0	0	0	0	0	0	0	0	0	0	0	0	0	0	0	0	0	0	0	0
PL1 pectate lyase	Pectin	CAZY	0	0	0	0	0	0	0	0	0	0	0	0	0	0	0	0	0	0	0	0	0	0	0	0	0	0	0	0	0	0	0	0	0	0	0	0	0	0	0	0	0	0	0	0	0	0	0
PL22 oligogalacturonate lyase	Pectin	CAZY	0	0	0	0	0	0	0	0	0	0	0	0	0	0	0	0	0	0	0	0	0	0	0	0	0	0	0	0	0	0	0	0	0	0	0	0	0	0	0	0	0	0	0	0	0	0	0
AA1 Laccase	Polyphenolics	CAZY	0	0	0	0	0	0	0	0	0	0	0	0	0	0	0	0	0	0	0	0	0	0	0	0	0	0	0	0	0	0	0	0	0	0	0	0	0	0	0	0	0	0	0	0	0	0	0
AA2 manganese peroxidase	Polyphenolics	CAZY	0	0	0	0	0	0	0	0	0	0	0	0	1	0	0	1	0	0	1	0	1	0	0	0	0	0	0	0	0	0	0	0	0	0	0	0	0	0	0	0	0	0	0	0	0	0	0
AA4 vanillyl-alcohol oxidase	Polyphenolics	CAZY	0	0	0	0	0	0	0	0	0	0	0	0	1	1	0	0	0	1	1	1	0	0	0	0	0	0	0	0	0	0	0	0	0	0	0	0	0	0	0	0	0	0	0	0	0	0	0
polyphenol oxidase	Polyphenolics	CAZY	0	0	0	0	0	0	0	1	0	0	1	0	0	0	0	0	0	0	0	0	0	0	0	0	0	0	0	0	0	0	0	0	0	0	0	0	0	0	0	0	0	0	0	0	0	0	0
GH13 alpha-amylase	Starch	CAZY	0	0	1	1	1	0	1	1	1	1	1	0	0	0	0	2	0	0	4	0	0	1	0	0	0	0	0	0	0	0	0	0	0	0	0	0	0	0	0	0	0	0	0	0	0	0	0
GH15 glucoamylase	Starch	CAZY	0	0	0	0	0	0	0	0	0	0	0	0	0	0	0	0	0	0	0	0	0	0	0	0	0	0	0	0	0	0	0	0	0	0	0	0	0	0	0	0	0	0	0	0	0	0	0
GH57 alpha-amylase	Starch	CAZY	0	0	0	0	0	0	0	0	0	0	0	0	0	0	0	0	0	0	0	0	0	0	0	0	0	0	0	0	0	0	0	0	0	0	0	0	0	0	0	0	0	0	0	0	0	0	0
GH97 glucoamylase	Starch	CAZY	0	0	0	0	0	0	0	0	0	0	0	0	0	0	0	0	0	0	0	0	0	0	0	0	0	0	0	0	0	0	0	0	0	0	0	0	0	0	0	0	0	0	0	0	0	0	0
GH88 d-4,5-unsaturated beta-glucuronyl hydrolase	Sulf-Polysachharides	CAZY	0	0	0	0	0	0	0	0	0	0	0	0	0	0	0	0	0	0	0	0	0	0	0	0	0	0	0	0	0	0	0	0	0	0	0	0	0	0	0	0	0	0	0	0	0	0	0
PL6 alginate lyase	Sulf-Polysachharides	CAZY	0	0	0	0	0	0	0	0	0	0	0	0	0	0	0	0	0	0	0	0	0	0	0	0	0	0	0	0	0	0	0	0	0	0	0	0	0	0	0	0	0	0	0	0	0	0	0
GH30 endo-beta-1,4-xylanase	Xylan	CAZY	0	0	0	0	0	0	0	0	0	0	0	0	0	0	0	0	0	0	0	0	0	0	0	0	0	0	0	0	0	0	0	0	0	0	0	0	0	0	0	0	0	0	0	0	0	0	0
GH31 alpha-glucosidase	Xyloglucan	CAZY	0	0	0	0	0	0	0	0	0	0	0	0	0	0	0	0	0	0	0	0	0	0	0	0	0	0	0	0	0	0	0	0	0	0	0	0	0	0	0	0	0	0	0	0	0	0	0
GH43 beta-xylosidase	Xyloglucan	CAZY	0	0	0	0	0	0	0	0	0	0	0	0	0	0	1	1	0	0	0	1	0	0	0	0	0	0	0	0	0	0	0	0	0	0	0	0	0	0	0	0	0	0	0	0	0	0	0
GH74 endoglucanase	Xyloglucan	CAZY	0	0	0	0	0	0	0	0	0	0	0	0	3	3	3	3	4	2	5	0	4	3	0	0	0	0	0	0	0	0	0	0	0	0	0	0	0	0	0	0	0	0	0	0	0	0	0
2-oxopent-4-enoate/cis-2-oxohex-4-enoate hydratase	Catechol meta-cleavage	Hydrocarbon	0	0	0	0	0	0	0	0	0	0	0	0	0	0	0	0	0	0	0	0	0	0	0	0	0	0	0	0	0	0	0	0	0	0	0	0	0	0	0	0	0	0	0	0	0	0	0
4-hydroxy 2-oxovalerate aldolase	Catechol meta-cleavage	Hydrocarbon	0	0	0	0	0	0	0	0	0	0	0	0	0	0	0	0	0	0	0	0	0	0	0	0	0	0	0	0	0	0	0	0	0	0	0	0	0	0	0	0	0	0	0	0	0	0	0
4-oxalocrotonate tautomerase	Catechol meta-cleavage	Hydrocarbon	0	0	0	0	0	0	0	0	0	0	0	0	0	0	0	0	0	0	0	0	0	0	0	0	0	0	0	0	0	0	0	0	0	0	0	0	0	0	0	0	0	0	0	0	0	0	0
catechol 2,3-dioxygenase	Catechol meta-cleavage	Hydrocarbon	0	0	0	0	0	0	0	0	0	0	0	0	0	0	0	0	0	0	0	0	0	0	0	0	0	0	0	0	0	0	0	0	0	0	0	0	0	0	0	0	0	0	0	0	0	0	0
3-oxoadipate enol-lactonase	Catechol ortho-cleavage	Hydrocarbon	0	0	0	0	0	0	0	0	0	0	0	0	0	0	0	0	0	0	0	0	0	0	0	0	0	0	0	0	0	0	0	0	0	0	0	0	0	0	0	0	0	0	0	0	0	0	0
5-carboxymethyl-2-hydroxymuconate isomerase	Homoprotocatechuate degradation	Hydrocarbon	0	0	0	0	0	0	0	0	0	0	0	0	0	0	0	0	0	0	0	0	0	0	0	0	0	0	0	0	0	0	0	0	0	0	0	0	0	0	0	0	0	0	0	0	0	0	0
5-carboxymethyl-2-hydroxymuconic-semialdehyde dehydrogenase	Homoprotocatechuate degradation	Hydrocarbon	0	0	0	0	0	0	0	0	0	0	0	0	0	0	0	0	0	0	0	0	0	0	0	0	0	0	0	0	0	0	0	0	0	0	0	0	0	0	0	0	0	0	0	0	0	0	0
2-hydroxychromene-2-carboxylate isomerase	Naphthalene degradation	Hydrocarbon	0	0	0	0	0	0	0	0	0	0	0	0	0	0	0	0	0	0	0	0	0	0	0	0	0	0	0	0	0	0	0	0	0	0	0	0	0	0	0	0	0	0	0	0	0	0	0
ligK	protocatechuate degradation	Hydrocarbon	0	0	0	0	0	0	0	0	0	0	0	0	0	0	0	0	0	0	0	0	0	0	0	0	0	0	0	0	0	0	0	0	0	0	0	0	0	0	0	0	0	0	0	0	0	0	0
pcaC	protocatechuate degradation	Hydrocarbon	0	0	0	0	0	0	0	0	0	0	0	0	0	0	0	0	0	0	0	0	0	0	0	0	0	0	0	0	0	0	0	0	0	0	0	0	0	0	0	0	0	0	0	0	0	0	0
benzylsuccinate CoA-transferase subunit	Toluene degradation	Hydrocarbon	0	0	0	0	0	0	0	0	2	0	0	0	0	0	0	0	0	0	0	0	0	0	0	0	0	0	0	0	0	0	0	0	0	0	0	0	0	0	0	0	0	0	0	0	0	0	0
3-phenylpropionate/cinnamic acid dioxygenase	Trans-cinnamate degradation	Hydrocarbon	0	0	0	1	2	2	1	1	1	0	2	1	0	0	0	0	0	0	0	0	0	0	0	0	0	0	0	0	0	0	0	0	0	0	0	0	0	0	0	0	0	0	0	0	0	0	0
4-hydroxy 2-oxovalerate aldolase	Trans-cinnamate degradation	Hydrocarbon	0	0	0	0	0	0	0	0	0	0	0	0	0	0	0	0	0	0	0	0	0	0	0	0	0	0	0	0	0	0	0	0	0	0	0	0	0	0	0	0	0	0	0	0	0	0	0
mhpA	Trans-cinnamate degradation	Hydrocarbon	0	0	0	0	0	0	0	0	0	0	0	0	0	0	0	0	0	0	0	0	0	0	0	0	0	0	0	0	0	0	0	0	0	0	0	0	0	0	0	0	0	0	0	0	0	0	0
respiratory nitrite reductase	Dissimilatory nitrate reduction	Nitrogen	0	0	0	0	0	0	0	0	0	0	0	0	0	0	0	0	0	0	0	0	0	0	0	0	0	0	0	0	0	0	0	0	0	0	0	0	0	0	0	0	0	0	0	0	0	0	0
NRT	Nitrate assimilation	Nitrogen	0	0	0	0	0	0	0	0	0	0	0	0	0	0	0	0	0	0	0	0	0	0	0	0	0	0	0	0	0	0	0	0	0	0	0	0	0	0	0	0	0	0	0	0	0	0	0
ammonia monooxygenase	Nitrification	Nitrogen	0	0	0	0	0	0	0	0	0	0	0	0	0	0	0	0	0	0	0	0	0	0	0	0	0	0	0	0	0	0	0	0	0	0	0	0	0	0	0	0	0	0	0	0	0	0	0
hydroxylamine oxidase	Nitrification	Nitrogen	0	0	0	0	0	0	0	0	0	0	0	0	0	0	0	0	0	0	0	0	0	0	0	0	0	0	0	0	0	0	0	0	0	0	0	0	0	0	0	0	0	0	0	0	0	0	0
Aminopeptidases	Peptidase	Nitrogen	0	0	0	1	1	1	1	0	1	1	1	2	0	0	3	2	2	1	1	0	1	0	0	0	0	0	0	0	0	0	0	0	0	0	0	0	0	0	0	0	0	0	0	0	0	0	1
Aminopeptidases and carboxypeptidases	Peptidase	Nitrogen	0	0	0	0	0	0	0	0	0	0	0	0	3	4	5	4	4	5	10	4	5	2	0	0	0	0	1	1	1	1	1	1	0	0	0	1	0	0	0	0	0	0	0	0	0	0	0
Endopeptidases	Peptidase	Nitrogen	0	0	1	1	1	1	1	1	1	1	1	1	0	3	3	1	3	2	6	2	4	1	0	0	0	0	0	0	0	0	0	0	0	0	0	0	0	0	0	0	0	0	0	0	0	0	0
3-dehydroquinate dehydratase	Shikimate pathway	Nitrogen	0	0	1	0	1	1	1	0	1	1	1	0	0	0	1	0	0	1	1	0	0	0	0	0	0	0	0	0	0	0	0	0	0	0	0	0	0	0	0	0	0	0	0	0	0	0	0
3-dehydroquinate synthase	Shikimate pathway	Nitrogen	0	0	0	0	0	0	0	0	0	0	0	0	0	0	0	0	0	0	1	0	0	0	0	0	0	0	0	0	0	0	0	0	0	0	0	0	0	0	0	0	0	0	0	0	0	0	0
3-deoxy-7-phosphoheptulonate synthase	Shikimate pathway	Nitrogen	0	0	0	1	1	1	1	1	1	1	1	1	0	0	0	0	0	0	0	0	0	0	0	0	0	0	0	0	0	0	0	0	0	0	0	0	0	0	0	0	0	0	0	0	0	0	0
3-phosphoshikimate 1-carboxyvinyltransferase	Shikimate pathway	Nitrogen	0	0	1	1	1	1	1	1	1	1	1	1	1	1	1	1	1	1	2	1	1	0	0	0	0	0	0	0	0	0	0	0	0	0	0	0	0	0	0	0	0	0	0	0	0	0	0
chorismate synthase	Shikimate pathway	Nitrogen	0	0	1	1	1	1	0	2	1	1	1	1	1	1	0	2	1	1	2	1	2	0	0	0	0	0	0	0	0	0	0	0	0	0	0	0	0	0	0	0	0	0	0	0	0	0	0
shikimate 5-dehydrogenase	Shikimate pathway	Nitrogen	0	0	1	1	1	1	0	0	1	1	1	1	1	1	0	1	0	1	1	0	0	0	0	0	0	0	0	0	0	0	0	0	0	0	0	0	0	0	0	0	0	0	0	0	0	0	0
shikimate kinase	Shikimate pathway	Nitrogen	0	0	0	0	0	0	0	0	0	0	0	0	0	1	0	1	0	0	0	0	0	0	0	0	0	0	0	0	0	0	0	0	0	0	0	0	0	0	0	0	0	0	0	0	0	0	0
arginase	Urea cycle	Nitrogen	0	0	0	0	0	0	0	0	0	0	0	0	0	0	0	0	0	0	0	0	0	0	0	0	0	0	0	0	0	0	0	0	0	0	0	0	0	0	0	0	0	0	0	0	0	0	0
argininosuccinate lyase	Urea cycle	Nitrogen	0	0	0	0	0	0	0	0	0	0	0	0	0	0	0	0	0	0	0	0	0	0	0	0	0	0	0	0	0	0	0	0	0	0	0	0	0	0	0	0	0	0	0	0	0	0	0
argininosuccinate synthase	Urea cycle	Nitrogen	0	0	0	0	0	0	0	0	0	0	0	0	0	0	0	0	0	0	0	0	0	0	0	0	0	0	0	0	0	0	0	0	0	0	0	0	0	0	0	0	0	0	0	0	0	0	0
ornithine carbamoyltransferase	Urea cycle	Nitrogen	0	0	0	0	0	0	0	0	0	0	0	0	0	0	0	0	0	0	0	0	0	0	0	0	0	0	0	0	0	0	0	0	0	0	0	0	0	0	0	0	0	0	0	0	0	0	0
psaA	Photosystem I	Photosynthesis	0	0	0	0	0	0	0	0	0	0	0	0	0	0	0	0	0	0	0	0	0	0	0	0	0	0	0	0	0	0	0	0	0	0	0	0	0	0	0	0	0	0	0	0	0	0	0
psaB	Photosystem I	Photosynthesis	0	0	0	0	0	0	0	0	0	0	0	0	0	0	0	0	0	0	0	0	0	0	0	0	0	0	0	0	0	0	0	0	0	0	0	0	0	0	0	0	0	0	0	0	0	0	0
psaD	Photosystem I	Photosynthesis	0	0	0	0	0	0	0	0	0	0	0	0	0	0	0	0	0	0	0	0	0	0	0	0	0	0	0	0	0	0	0	0	0	0	0	0	0	0	0	0	0	0	0	0	0	0	0
psaE	Photosystem I	Photosynthesis	0	0	0	0	0	0	0	0	0	0	0	0	0	0	0	0	0	0	0	0	0	0	0	0	0	0	0	0	0	0	0	0	0	0	0	0	0	0	0	0	0	0	0	0	0	0	0
psaF	Photosystem I	Photosynthesis	0	0	0	0	0	0	0	0	0	0	0	0	0	0	0	0	0	0	0	0	0	0	0	0	0	0	0	0	0	0	0	0	0	0	0	0	0	0	0	0	0	0	0	0	0	0	0
psbA	Photosystem II	Photosynthesis	0	0	0	0	0	0	0	0	0	0	0	0	0	0	0	0	0	0	0	0	0	0	0	0	0	0	0	0	0	0	0	0	0	0	0	0	0	0	0	0	0	0	0	0	0	0	0
psbB	Photosystem II	Photosynthesis	0	0	0	0	0	0	0	0	0	0	0	0	0	0	0	0	0	0	0	0	0	0	0	0	0	0	0	0	0	0	0	0	0	0	0	0	0	0	0	0	0	0	0	0	0	0	0
psbC	Photosystem II	Photosynthesis	0	0	0	0	0	0	0	0	0	0	0	0	0	0	0	0	0	0	0	0	0	0	0	0	0	0	0	0	0	0	0	0	0	0	0	0	0	0	0	0	0	0	0	0	0	0	0
psbD	Photosystem II	Photosynthesis	0	0	0	0	0	0	0	0	0	0	0	0	0	0	0	0	0	0	0	0	0	0	0	0	0	0	0	0	0	0	0	0	0	0	0	0	0	0	0	0	0	0	0	0	0	0	0
psbE	Photosystem II	Photosynthesis	0	0	0	0	0	0	0	0	0	0	0	0	0	0	0	0	0	0	0	0	0	0	0	0	0	0	0	0	0	0	0	0	0	0	0	0	0	0	0	0	0	0	0	0	0	0	0
psbF	Photosystem II	Photosynthesis	0	0	0	0	0	0	0	0	0	0	0	0	0	0	0	0	0	0	0	0	0	0	0	0	0	0	0	0	0	0	0	0	0	0	0	0	0	0	0	0	0	0	0	0	0	0	0
ABC-2.A	ABC-2 type transport system	Transport	0	0	1	1	0	0	0	1	1	1	0	0	0	0	0	1	0	0	0	1	0	0	0	0	0	0	0	0	0	0	0	0	0	0	0	0	0	0	0	0	0	0	0	0	0	0	0
ABC-2.P	ABC-2 type transport system	Transport	0	0	0	0	0	0	0	0	0	0	0	0	0	0	0	0	1	0	2	0	0	0	0	0	0	0	0	0	0	0	0	0	0	0	0	0	0	0	0	0	0	0	0	0	0	0	0
ABC.CD.A	ABC-2 type transport system	Transport	0	0	2	2	2	2	2	1	1	1	1	2	0	1	1	1	1	0	2	1	1	0	0	0	0	0	0	0	0	0	0	0	0	0	0	0	0	0	0	0	0	0	0	0	0	0	0
ABC.CD.P	ABC-2 type transport system	Transport	0	0	3	2	3	2	3	1	2	2	2	2	0	4	0	2	3	4	6	0	1	0	0	0	0	0	0	0	0	0	0	0	0	0	0	0	0	0	0	0	0	0	0	0	0	0	0
PTS-Gut-EIIA	PTS system	Transport	0	0	1	1	1	0	0	1	2	0	0	1	0	0	0	0	0	0	0	0	0	0	0	0	0	0	0	0	0	0	0	0	0	0	0	0	0	0	0	0	0	0	0	0	0	0	0
PTS-Gut-EIIB	PTS system	Transport	0	0	0	2	2	0	0	2	2	0	0	2	0	0	0	0	0	0	0	0	0	0	0	0	0	0	0	0	0	0	0	0	0	0	0	0	0	0	0	0	0	0	0	0	0	0	0
PTS-Gut-EIIC	PTS system	Transport	0	0	0	1	1	0	0	1	1	0	0	1	0	0	0	0	0	0	0	0	0	0	0	0	0	0	0	0	0	0	0	0	0	0	0	0	0	0	0	0	0	0	0	0	0	0	0
PTS-Man-EIIA	PTS system	Transport	0	0	0	0	0	0	0	0	0	0	0	0	0	0	0	0	0	0	0	0	0	0	0	0	0	0	0	0	0	0	0	0	0	0	0	0	0	0	0	0	0	0	0	0	0	0	0
PTS-Mtl-EIIC	PTS system	Transport	0	0	0	1	1	1	1	1	1	1	1	1	0	0	0	0	0	0	0	0	0	0	0	0	0	0	0	0	0	0	0	0	0	0	0	0	0	0	0	0	0	0	0	0	0	0	0
urtA	Urea transport system	Transport	0	0	0	0	0	0	0	0	0	0	0	0	0	0	0	0	0	0	0	0	0	0	0	0	0	0	0	0	0	0	0	0	0	0	0	0	0	0	0	0	0	0	0	0	0	0	0
urtB	Urea transport system	Transport	0	0	0	0	0	0	0	0	0	0	0	0	0	0	0	0	0	0	0	0	0	0	0	0	0	0	0	0	0	0	0	0	0	0	0	0	0	0	0	0	0	0	0	0	0	0	0
urtC	Urea transport system	Transport	0	0	0	0	0	0	0	0	0	0	0	0	0	0	0	0	0	0	0	0	0	0	0	0	0	0	0	0	0	0	0	0	0	0	0	0	0	0	0	0	0	0	0	0	0	0	0
urtD	Urea transport system	Transport	0	0	0	0	0	0	0	0	0	0	0	0	0	0	0	0	0	0	0	0	0	0	0	0	0	0	0	0	0	0	0	0	0	0	0	0	0	0	0	0	0	0	0	0	0	0	0
urtE	Urea transport system	Transport	0	0	0	0	0	0	0	0	0	0	0	0	0	0	0	0	0	0	0	0	0	0	0	0	0	0	0	0	0	0	0	0	0	0	0	0	0	0	0	0	0	0	0	0	0	0	0
[truncated: 45 more columns]

## Sheet: Tab 3
gene_description	module	header	SK3_Candidatus Bathyarchaeota	SK1_Candidatus Thermoplasmatota	SK2_Candidatus Thermoplasmatota	SK4_Candidatus Thermoplasmatota	SK5_Candidatus Thermoplasmatota	SP1_Candidatus Thermoplasmatota	SP2_Candidatus Thermoplasmatota	SP3_Candidatus Thermoplasmatota	SP4_Candidatus Thermoplasmatota	SP5_Candidatus Thermoplasmatota	SK1_Candidatus Woesearchaeota	SK2_Candidatus Woesearchaeota	SK3_Candidatus Woesearchaeota	SK4_Candidatus Woesearchaeota	SK5_Candidatus Woesearchaeota	SP1_Candidatus Woesearchaeota	SP2_Candidatus Woesearchaeota	SP5_Candidatus Woesearchaeota	SK1_Euryarchaeota	SK2_Euryarchaeota	SK3_Euryarchaeota	SK4_Euryarchaeota	SK5_Euryarchaeota	SP1_Euryarchaeota	SP2_Euryarchaeota	SP3_Euryarchaeota	SP4_Euryarchaeota	SP5_Euryarchaeota	SK1_Thaumarchaeota	SK2_Thaumarchaeota	SK4_Thaumarchaeota	SK5_Thaumarchaeota	SP1_Thaumarchaeota	SP2_Thaumarchaeota	SP4_Thaumarchaeota	SP5_Thaumarchaeota
2-oxoglutarate:ferredoxin oxidoreductase	Arnon-Buchanan cycle	C1	0	0	2	0	2	2	0	0	0	2	0	0	0	0	0	0	0	0	0	0	0	0	0	0	0	0	0	0	0	2	2	0	0	3	0	0
aconitate hydratase	Arnon-Buchanan cycle	C1	0	0	0	0	0	1	0	0	0	1	0	0	0	0	0	0	0	0	0	0	0	0	0	0	0	0	0	0	0	0	0	0	0	0	0	0
fumarate hydratase	Arnon-Buchanan cycle	C1	0	0	0	0	0	0	1	0	0	1	0	0	0	0	0	0	0	0	0	0	0	0	0	0	0	0	0	0	0	0	0	0	0	0	0	0
isocitrate dehydrogenase	Arnon-Buchanan cycle	C1	0	0	0	0	1	0	0	0	0	0	0	0	0	0	0	0	0	0	0	0	0	0	0	0	0	0	0	0	0	0	0	0	0	0	0	0
malate dehydrogenase	Arnon-Buchanan cycle	C1	0	1	1	2	1	1	1	0	1	1	0	0	0	0	0	0	0	0	0	0	0	0	0	0	0	0	0	0	1	1	0	0	0	2	0	0
pyruvate,orthophosphate dikinase	Arnon-Buchanan cycle	C1	0	0	0	0	0	0	0	0	0	0	0	0	0	0	0	0	0	0	0	0	0	0	0	0	0	0	0	0	1	1	0	0	1	1	0	0
succinate dehydrogenase / fumarate reductase	Arnon-Buchanan cycle	C1	0	0	2	2	2	0	0	0	2	1	0	0	0	0	0	0	0	0	0	0	0	0	0	0	0	0	0	0	0	1	0	0	0	1	0	0
succinyl-CoA synthetase	Arnon-Buchanan cycle	C1	0	2	2	2	2	2	2	0	2	2	0	0	0	0	0	0	0	0	0	0	0	0	0	0	0	0	0	0	1	1	1	0	1	2	0	0
fructose-bisphosphate aldolase	Calvin cycle	C1	0	0	2	2	2	2	2	0	2	2	0	0	0	0	0	0	0	0	0	0	0	0	0	0	0	0	0	0	0	0	0	0	0	0	0	0
glyceraldehyde-3-phosphate dehydrogenase	Calvin cycle	C1	0	2	2	2	2	2	2	0	2	2	0	0	0	0	0	0	0	0	0	0	0	0	0	0	0	0	0	0	2	0	0	0	0	2	0	0
phosphoglycerate kinase	Calvin cycle	C1	0	0	4	0	2	2	2	0	2	2	0	0	0	0	0	0	0	0	0	0	0	0	0	0	0	0	0	0	6	6	2	0	4	4	0	0
ribose 5-phosphate isomerase	Calvin cycle	C1	0	2	2	0	2	2	2	0	2	2	0	0	0	0	0	0	0	0	0	0	0	0	0	0	0	0	0	0	4	4	0	0	0	4	0	0
transketolase	Calvin cycle	C1	0	4	4	4	4	4	4	0	4	4	0	0	0	0	0	0	0	0	0	0	0	0	0	0	0	0	0	0	0	6	0	0	0	0	0	0
3-hydroxybutyryl-CoA dehydratase / 3-hydroxyacyl-CoA dehydrogenase	Dicarboxylate-hydroxybutyrate cycle	C1	0	1	1	1	1	1	1	0	1	1	0	0	0	0	0	0	0	0	0	0	0	0	0	0	0	0	0	0	0	1	0	0	1	0	0	0
4-hydroxybutyryl-CoA dehydratase	Dicarboxylate-hydroxybutyrate cycle	C1	0	0	0	0	0	0	0	0	0	0	0	0	0	0	0	0	0	0	0	0	0	0	0	0	0	0	0	0	1	2	0	0	1	2	1	0
acetyl-CoA C-acetyltransferase	Dicarboxylate-hydroxybutyrate cycle	C1	0	5	4	4	5	4	4	0	5	4	0	0	0	0	0	0	0	0	0	0	0	0	0	0	0	0	0	0	0	0	0	0	2	0	0	0
malate dehydrogenase	Dicarboxylate-hydroxybutyrate cycle	C1	0	1	1	2	1	1	1	0	1	1	0	0	0	0	0	0	0	0	0	0	0	0	0	0	0	0	0	0	1	1	0	0	0	2	0	0
succinate dehydrogenase / fumarate reductase	Dicarboxylate-hydroxybutyrate cycle	C1	0	0	2	2	2	0	0	0	2	1	0	0	0	0	0	0	0	0	0	0	0	0	0	0	0	0	0	0	0	1	0	0	0	1	0	0
succinyl-CoA synthetase	Dicarboxylate-hydroxybutyrate cycle	C1	0	2	2	2	2	2	2	0	2	2	0	0	0	0	0	0	0	0	0	0	0	0	0	0	0	0	0	0	1	1	1	0	1	2	0	0
3-hydroxybutyryl-CoA dehydratase / 3-hydroxyacyl-CoA dehydrogenase	Hydroxypropionate-hydroxybutylate cycle	C1	0	1	1	1	1	1	1	0	1	1	0	0	0	0	0	0	0	0	0	0	0	0	0	0	0	0	0	0	0	1	0	0	1	0	0	0
3-hydroxypropionyl-coenzyme A dehydratase	Hydroxypropionate-hydroxybutylate cycle	C1	0	0	0	0	0	0	0	0	0	0	0	0	0	0	0	0	0	0	0	0	0	0	0	0	0	0	0	0	0	2	0	0	0	0	0	0
4-hydroxybutyryl-CoA dehydratase / vinylacetyl-CoA-Delta-isomerase	Hydroxypropionate-hydroxybutylate cycle	C1	0	0	0	0	0	0	0	0	0	0	0	0	0	0	0	0	0	0	0	0	0	0	0	0	0	0	0	0	1	2	0	0	1	2	1	0
acetyl-CoA C-acetyltransferase	Hydroxypropionate-hydroxybutylate cycle	C1	0	5	4	4	5	4	4	0	5	4	0	0	0	0	0	0	0	0	0	0	0	0	0	0	0	0	0	0	0	0	0	0	2	0	0	0
methylmalonyl-CoA epimerase	Hydroxypropionate-hydroxybutylate cycle	C1	0	1	1	1	1	1	1	0	1	1	0	0	0	0	0	0	0	0	0	0	0	0	0	0	0	0	0	0	2	2	0	0	0	3	0	0
methylmalonyl-CoA mutase	Hydroxypropionate-hydroxybutylate cycle	C1	0	0	0	0	1	1	1	0	0	1	0	0	0	0	0	0	0	0	0	0	0	0	0	0	0	0	0	0	3	3	0	0	0	4	0	0
acetyl-CoA synthetase	Methanogenesis	C1	0	0	0	0	0	0	0	0	0	0	0	0	0	0	0	0	0	0	0	0	0	0	0	0	0	0	0	0	0	1	0	0	1	1	0	0
heterodisulfide reductase	Methanogenesis	C1	0	4	4	4	4	4	4	0	4	0	0	0	0	0	0	0	0	0	0	0	0	0	0	0	0	0	0	0	0	0	0	0	0	0	0	0
tetrahydromethanopterin S-methyltransferase	Methanogenesis	C1	0	0	0	0	0	0	0	0	0	0	0	0	0	0	0	0	0	0	0	0	0	0	0	0	0	0	0	0	2	0	0	0	2	0	2	0
formate--tetrahydrofolate ligase	Wood-Ljungdahl pathway	C1	0	1	1	1	0	1	1	0	1	1	0	0	0	0	0	0	0	0	0	0	0	0	0	0	0	0	0	0	0	0	0	0	0	0	0	0
methylenetetrahydrofolate dehydrogenase (NADP+) / methenyltetrahydrofolate cyclohydrolase	Wood-Ljungdahl pathway	C1	0	1	0	1	1	1	1	0	0	0	0	0	0	0	0	0	0	0	0	0	0	0	0	0	0	0	0	0	0	1	0	0	0	0	0	0
aconitate hydratase	Entner-Doudoroff pathway	carbon utilisation	0	0	0	0	0	1	0	0	0	1	0	0	0	0	0	0	0	0	0	0	0	0	0	0	0	0	0	0	0	0	0	0	0	0	0	0
citrate synthase	Entner-Doudoroff pathway	carbon utilisation	0	0	0	0	0	0	0	0	0	0	0	0	0	0	0	0	0	0	0	0	0	0	0	0	0	0	0	0	0	0	0	0	0	1	0	0
enolase	Entner-Doudoroff pathway	carbon utilisation	0	3	3	3	3	0	0	6	3	3	0	0	0	0	0	0	0	0	0	0	0	0	0	0	0	0	0	0	3	0	0	0	0	3	3	0
fructose-bisphosphate aldolase	Entner-Doudoroff pathway	carbon utilisation	0	0	2	2	2	2	2	0	2	2	0	0	0	0	0	0	0	0	0	0	0	0	0	0	0	0	0	0	1	0	0	0	0	0	0	0
fructose 1,6-bisphosphate aldolase/phosphatase	Entner-Doudoroff pathway	carbon utilisation	0	0	0	0	0	0	0	0	0	0	0	0	0	0	0	0	0	0	0	0	0	0	0	0	0	0	0	0	0	0	0	0	2	2	0	0
glucose-6-phosphate isomerase	Entner-Doudoroff pathway	carbon utilisation	0	1	1	1	1	1	1	1	1	1	0	0	0	0	0	0	0	0	0	0	0	0	0	0	0	0	0	0	0	0	0	0	0	0	0	0
glyceraldehyde 3-phosphate dehydrogenase	Entner-Doudoroff pathway	carbon utilisation	0	3	3	3	3	3	3	0	3	3	0	0	0	0	0	0	0	0	0	0	0	0	0	0	0	0	0	0	3	0	0	0	0	3	0	0
malate dehydrogenase	Entner-Doudoroff pathway	carbon utilisation	0	1	1	2	1	1	1	0	1	1	0	0	0	0	0	0	0	0	0	0	0	0	0	0	0	0	0	0	1	1	0	0	0	2	0	0
phosphoenolpyruvate carboxykinase	Entner-Doudoroff pathway	carbon utilisation	0	1	1	1	2	1	1	0	1	1	0	0	0	0	0	0	0	0	0	0	0	0	0	0	0	0	0	0	0	0	0	0	0	3	0	0
phosphoglycerate kinase	Entner-Doudoroff pathway	carbon utilisation	0	0	10	0	5	5	5	0	5	5	0	0	0	0	0	0	0	0	0	0	0	0	0	0	0	0	0	0	15	15	5	0	10	10	0	0
phosphoglycerate mutase	Entner-Doudoroff pathway	carbon utilisation	0	3	0	3	3	0	3	0	0	3	0	0	0	0	0	0	0	0	0	0	0	0	0	0	0	0	0	0	0	6	0	0	3	6	0	0
UDPglucose--hexose-1-phosphate uridylyltransferase	Entner-Doudoroff pathway	carbon utilisation	0	0	0	0	0	0	0	0	0	0	0	0	0	0	0	0	0	0	0	0	0	0	0	0	0	0	0	0	0	1	0	0	1	2	0	0
glucose-6-phosphate isomerase	Pentose phosphate pathway	carbon utilisation	0	1	1	1	1	1	1	1	1	1	0	0	0	0	0	0	0	0	0	0	0	0	0	0	0	0	0	0	0	0	0	0	0	0	0	0
ribose-phosphate pyrophosphokinase	Pentose phosphate pathway	carbon utilisation	0	0	0	0	0	0	0	0	0	0	0	0	0	0	0	0	0	0	0	0	0	0	0	0	0	0	0	0	1	2	1	1	2	3	0	0
ribose 5-phosphate isomerase	Pentose phosphate pathway	carbon utilisation	0	2	2	0	2	2	2	0	2	2	0	0	0	0	0	0	0	0	0	0	0	0	0	0	0	0	0	0	4	4	0	0	0	4	0	0
ribose 5-phosphate isomerase A	Pentose phosphate pathway	carbon utilisation	0	1	1	0	1	1	1	0	1	1	0	0	0	0	0	0	0	0	0	0	0	0	0	0	0	0	0	0	2	2	0	0	0	2	0	0
transaldolase	Pentose phosphate pathway	carbon utilisation	0	0	0	0	0	0	0	0	0	0	0	0	0	0	0	0	0	0	0	0	0	0	0	0	0	0	0	0	0	2	0	0	0	0	0	0
transketolase	Pentose phosphate pathway	carbon utilisation	0	4	4	4	4	4	4	0	4	4	0	0	0	0	0	0	0	0	0	0	0	0	0	0	0	0	0	0	0	6	0	0	0	0	0	0
2-oxoglutarate dehydrogenase	TCA	carbon utilisation	0	0	1	0	0	1	1	0	0	0	0	0	0	0	0	0	0	0	0	0	0	0	0	0	0	0	0	0	0	0	0	0	0	0	0	0
2-oxoglutarate dehydrogenase complex	TCA	carbon utilisation	0	0	1	0	0	1	1	0	0	0	0	0	0	0	0	0	0	0	0	0	0	0	0	0	0	0	0	0	0	0	0	0	0	0	0	0
2-oxoglutarate ferredoxin oxidoreductase	TCA	carbon utilisation	0	0	2	0	2	2	0	0	0	2	0	0	0	0	0	0	0	0	0	0	0	0	0	0	0	0	0	0	0	2	2	0	0	3	0	0
2-oxoglutarate/2-oxoacid ferredoxin oxidoreductase subunit alpha	TCA	carbon utilisation	0	0	2	0	2	2	0	0	0	2	0	0	0	0	0	0	0	0	0	0	0	0	0	0	0	0	0	0	0	2	2	0	0	2	0	0
2-oxoglutarate/2-oxoacid ferredoxin oxidoreductase subunit beta	TCA	carbon utilisation	0	0	2	0	2	2	0	0	0	2	0	0	0	0	0	0	0	0	0	0	0	0	0	0	0	0	0	0	0	2	2	0	0	4	0	0
aconitate hydratase	TCA	carbon utilisation	0	0	0	0	0	2	0	0	0	2	0	0	0	0	0	0	0	0	0	0	0	0	0	0	0	0	0	0	0	0	0	0	0	0	0	0
citrate synthase	TCA	carbon utilisation	0	0	0	0	0	0	0	0	0	0	0	0	0	0	0	0	0	0	0	0	0	0	0	0	0	0	0	0	0	0	0	0	0	2	0	0
fumarate hydratase	TCA	carbon utilisation	0	0	0	0	0	0	2	0	0	2	0	0	0	0	0	0	0	0	0	0	0	0	0	0	0	0	0	0	0	0	0	0	0	0	0	0
isocitrate dehydrogenase	TCA	carbon utilisation	0	0	0	0	2	0	0	0	0	0	0	0	0	0	0	0	0	0	0	0	0	0	0	0	0	0	0	0	0	0	0	0	0	0	0	0
malate dehydrogenase	TCA	carbon utilisation	0	3	3	6	3	3	3	0	3	3	0	0	0	0	0	0	0	0	0	0	0	0	0	0	0	0	0	0	3	3	0	0	0	6	0	0
succinate dehydrogenase / fumarate reductase	TCA	carbon utilisation	0	0	4	4	4	0	0	0	4	2	0	0	0	0	0	0	0	0	0	0	0	0	0	0	0	0	0	0	0	2	0	0	0	2	0	0
succinyl-CoA synthetase	TCA	carbon utilisation	0	6	6	6	6	6	6	0	6	6	0	0	0	0	0	0	0	0	0	0	0	0	0	0	0	0	0	0	3	3	3	0	3	6	0	0
Carbohydrates esterase	Carbohydrate	CAZY	0	2	3	3	3	3	3	0	4	2	0	0	0	0	0	0	0	0	0	0	0	0	0	0	0	0	0	0	0	0	0	0	0	0	0	0
AA1 Laccase / p-diphenol:oxygen oxidoreductase / ferroxidase	Polyphenolics Cleavage	CAZY	0	0	0	0	0	0	0	0	0	0	0	0	0	0	0	0	0	0	0	0	0	0	0	0	0	0	0	0	0	1	0	0	1	0	0	0
4-oxalocrotonate tautomerase	Catechol meta-cleavage, catechol => acetyl-CoA / 4-methylcatechol => propanoyl-CoA	hydrocarbon degradation	0	0	0	0	0	0	0	0	0	0	0	0	0	0	0	0	0	0	0	0	0	0	0	0	0	0	0	0	2	1	0	0	1	0	0	0
3-phenylpropionate/cinnamic acid dioxygenase	Trans-cinnamate degradation, trans-cinnamate => acetyl-CoA	hydrocarbon degradation	0	0	0	0	0	0	0	0	0	0	0	0	0	0	0	0	0	0	0	0	0	0	0	0	0	0	0	0	1	4	0	0	2	4	0	0
nitrite reductase	Denitrification	Nitrogen	0	0	0	0	0	0	0	0	0	0	0	0	0	0	0	0	0	0	0	0	0	0	0	0	0	0	0	0	1	2	0	0	0	0	0	0
ammonia monooxygenase	Nitrification	Nitrogen	0	0	0	0	0	0	0	0	0	0	0	0	0	0	0	0	0	0	0	0	0	0	0	0	0	0	0	0	6	6	0	0	6	0	0	0
Aminopeptidase	Peptidase	Nitrogen	0	2	2	2	3	1	2	0	2	3	0	0	0	0	0	0	0	0	0	0	0	0	0	0	0	0	0	0	3	1	0	0	1	2	0	0
Aminopeptidases and carboxypeptidases	Peptidase	Nitrogen	0	1	1	0	0	0	0	0	1	0	0	0	0	0	0	0	0	0	0	0	0	1	0	0	0	0	0	0	0	0	0	0	0	0	0	0
Carboxypeptidases	Peptidase	Nitrogen	0	3	3	3	2	2	4	1	2	4	0	0	0	0	0	0	0	0	0	0	0	0	0	0	0	0	0	0	0	0	0	0	0	0	0	0
Endopeptidases	Peptidase	Nitrogen	0	21	22	25	29	19	29	3	29	29	0	0	0	0	0	0	0	0	1	0	0	0	0	0	2	0	0	0	11	9	0	0	9	9	1	0
Exopeptidases	Peptidase	Nitrogen	0	5	8	4	5	5	6	1	4	5	0	0	0	0	0	0	0	0	1	0	0	0	0	1	0	0	0	0	4	3	0	0	2	6	0	0
Isopeptidases	Peptidase	Nitrogen	0	0	0	0	0	0	0	0	0	0	0	0	0	0	0	0	0	0	0	0	0	0	0	0	0	0	0	0	2	2	0	0	3	2	0	0
ABC-2.A	ABC-2 type transport system	Transport system	0	2	2	2	2	2	2	0	2	2	0	0	0	0	0	0	0	0	0	0	0	0	0	0	0	0	0	0	1	1	1	0	2	2	0	0
ABC-2.P	ABC-2 type transport system	Transport system	0	2	2	2	2	2	2	0	2	2	0	0	0	0	0	0	0	0	0	0	0	0	0	0	0	0	0	0	1	1	1	0	1	2	0	0

## Sheet: Tab 4
MAG_ID	MAG_name	GTDB-Tk Taxonomic Classification	Marker sets	Completeness (%)	Contamination (%)	GC	std	Genome size	contigs	longest contig	N50	Mean contigs length	Coding density	Predicted genes	5s rRNA	16s rRNA	23s rRNA	tRNA
S75_maxbin_06	SP1_Poseidoniia	d__Archaea;p__Thermoplasmatota;c__Poseidoniia;o__Poseidoniales;f__Thalassoarchaeaceae;g__MGIIb-O2;s__	125	86.9333	1.39487	0.376758	0.0200669	1553036	175	44665	16061	8874.49	0.941157	1480	1	1	1	41
S75_metabat_05	SP1_Nitrososphaeria	d__Archaea;p__Crenarchaeota;c__Nitrososphaeria;o__Nitrososphaerales;f__Nitrosopumilaceae;g__Nitrosopumilus;s__	103	53.9457	0.970874	0.312403	0.0198786	850510	206	34551	4547	4128.69	0.910388	1219	1	1	1	21
S76_metabat_1	SK1_Poseidoniia	d__Archaea;p__Thermoplasmatota;c__Poseidoniia;o__Poseidoniales;f__Thalassoarchaeaceae;g__MGIIb-O2;s__	125	77.7026	2.4	0.375579	0.0145799	1379735	142	93701	13863	9716.44	0.94451	1333	1	1	1	33
S76_metabat_2	SK1_Gammaproteobacteria	d__Bacteria;p__Proteobacteria;c__Gammaproteobacteria;o__Thiomicrospirales;f__Thioglobaceae;g__Thioglobus;s__	151	71.56	0.0367918	0.354365	0.0149382	1250218	85	86190	24724	14708.4	0.946651	1295	0	1	0	23
S76_metabat_4	SK1_Nitrososphaeria	d__Archaea;p__Crenarchaeota;c__Nitrososphaeria;o__Nitrososphaerales;f__Nitrosopumilaceae;g__Nitrosopumilus;s__	103	72.1309	1.2945	0.311121	0.0197755	1009186	257	19294	4661	3926.79	0.908374	1445	1	0	0	29
S77_maxbin_10	SP2_Poseidoniia_a	d__Archaea;p__Thermoplasmatota;c__Poseidoniia;o__Poseidoniales;f__Thalassoarchaeaceae;g__MGIIb-O1;s__MGIIb-O1 sp002497895	125	68.3385	4.5776	0.521869	0.0237513	1513482	483	15327	4305	3133.5	0.941317	1662	1	1	1	32
S77_metabat_01	SP2_Poseidoniia_b	d__Archaea;p__Thermoplasmatota;c__Poseidoniia;o__Poseidoniales;f__Thalassoarchaeaceae;g__MGIIb-O2;s__	125	80.5333	0	0.37491	0.00984583	1415650	57	116160	45064	24836	0.946939	1268	1	1	1	31
S77_metabat_06	SP2_Gammaproteobacteria	d__Bacteria;p__Proteobacteria;c__Gammaproteobacteria;o__SAR86;f__D2472;g__D2472;s__	174	58.908	6.92848	0.373837	0.012603	1216036	179	38342	9229	6793.5	0.963784	1350	1	0	0	18
S77_metabat_07	SP2_Nitrososphaeria	d__Archaea;p__Crenarchaeota;c__Nitrososphaeria;o__Nitrososphaerales;f__Nitrosopumilaceae;g__Nitrosopumilus;s__	103	60.1755	7.76699	0.310543	0.019749	976091	268	26128	3981	3642.13	0.912042	1454	0	0	0	35
S78_maxbin_06	SK2_Gammaproteobacteria	d__Bacteria;p__Proteobacteria;c__Gammaproteobacteria;o__Enterobacterales;f__Alteromonadaceae;g__Pseudoalteromonas;s__	296	82.4474	2.31202	0.411292	0.0171488	4025507	1088	34014	4983	3699.91	0.90178	4303	0	0	0	23
S78_metabat_2	SK2_Poseidoniia	d__Archaea;p__Thermoplasmatota;c__Poseidoniia;o__Poseidoniales;f__Thalassoarchaeaceae;g__MGIIb-O2;s__	125	79.8769	0.4	0.375942	0.0123693	1433144	137	47864	15750	10460.9	0.948768	1352	1	1	0	33
S78_metabat_6	SK2_Nitrososphaeria	d__Archaea;p__Crenarchaeota;c__Nitrososphaeria;o__Nitrososphaerales;f__Nitrosopumilaceae;g__Nitrosopumilus;s__	103	75.6161	12.945	0.316134	0.0202737	1226935	336	20492	3947	3651.59	0.917315	1796	1	0	0	39
S79_metabat_3	SP3_Cyanobacteriia	d__Bacteria;p__Cyanobacteria;c__Cyanobacteriia;o__Synechococcales;f__Cyanobiaceae;g__Synechococcus_C;s__Synechococcus_C sp003208835	368	65.0362	0.0603865	0.561848	0.0210463	1228865	220	18118	6458	5585.75	0.930136	1468	0	0	0	32
S80_maxbin_15	SK3_Cyanobacteriia	d__Bacteria;p__Cyanobacteria;c__Cyanobacteriia;o__Synechococcales;f__Cyanobiaceae;g__Synechococcus_C;s__Synechococcus_C sp003208835	368	91.0326	0.13587	0.559144	0.0334469	1676654	294	63121	9136	5702.9	0.920782	1998	0	1	1	38
S81_maxbin_08	SP4_Cyanobacteriia	d__Bacteria;p__Cyanobacteria;c__Cyanobacteriia;o__Synechococcales;f__Cyanobiaceae;g__Synechococcus_C;s__Synechococcus_C sp003208835	368	84.526	14.9806	0.567259	0.0225	1913334	691	20286	3700	2768.93	0.912545	2411	0	1	1	34
S81_metabat_03	SP4_Poseidoniia	d__Archaea;p__Thermoplasmatota;c__Poseidoniia;o__Poseidoniales;f__Thalassoarchaeaceae;g__MGIIb-O2;s__	125	78.4718	0.8	0.374897	0.0130552	1432273	136	73292	14325	10531.4	0.947102	1330	1	1	1	30
S82_metabat_3	SK4_Poseidoniia	d__Archaea;p__Thermoplasmatota;c__Poseidoniia;o__Poseidoniales;f__Thalassoarchaeaceae;g__MGIIb-O2;s__	174	43.7859	0.0319285	0.37869	0.0099686	704486	104	25206	9322	6773.9	0.965473	762	0	0	0	32
S82_metabat_6	SK4_Cyanobacteriia	d__Bacteria;p__Cyanobacteria;c__Cyanobacteriia;o__Synechococcales;f__Cyanobiaceae;g__Synechococcus_C;s__Synechococcus_C sp003208835	125	78.4491	1.84615	0.375461	0.0127554	1426530	120	60382	18115	11887.8	0.948092	1329	1	0	0	24
S83_maxbin_09	SP5_Cyanobacteria	d__Bacteria;p__Cyanobacteria;c__Cyanobacteriia;o__Synechococcales;f__Cyanobiaceae;g__Synechococcus_C;s__Synechococcus_C sp003208835	368	67.3007	0.679348	0.563754	0.0183533	1221797	187	24007	7940	6533.67	0.935241	1459	0	0	0	37
S83_metabat_2	SP5_Poseidoniia	d__Archaea;p__Thermoplasmatota;c__Poseidoniia;o__Poseidoniales;f__Thalassoarchaeaceae;g__MGIIb-O2;s__	368	85.779	9.83202	0.56259	0.0270828	2170916	918	23500	2927	2364.83	0.908646	2693	1	1	1	32
S84_metabat_03	SK5_Poseidoniia	d__Archaea;p__Thermoplasmatota;c__Poseidoniia;o__Poseidoniales;f__Thalassoarchaeaceae;g__MGIIb-O2;s__	125	79.4667	3.2	0.375272	0.0139064	1457805	157	54255	12827	9285.38	0.946597	1390	0	0	0	32
S84_metabat_04	SK5_Gammaproteobacteria_a	d__Bacteria;p__Proteobacteria;c__Gammaproteobacteria;o__SAR86;f__D2472;g__D2472;s__	174	55.0168	4.94891	0.375495	0.0119486	1122908	159	31580	9470	7062.31	0.962787	1227	1	1	1	17
S84_metabat_06	SK5_Gammaproteobacteria_b	d__Bacteria;p__Proteobacteria;c__Gammaproteobacteria;o__SAR86;f__SAR86;g__;s__	174	72.4617	7.8584	0.365905	0.0123072	1344060	202	28376	9352	6653.76	0.961754	1514	1	1	0	22
S84_metabat_07	SK5_Cyanobacteriia	d__Bacteria;p__Cyanobacteria;c__Cyanobacteriia;o__Synechococcales;f__Cyanobiaceae;g__Synechococcus_C;s__Synechococcus_C sp003208835	368	69.8822	0.679348	0.563721	0.0176527	1241995	208	23334	7005	5971.13	0.927824	1474	1	1	1	31

## Sheet: Tab 5
Bacteria ANI
Genome 1	Genome 2	ANI Score (%)
GCF_000012505.1_ASM1250v1_genomic.gbff.fasta	S82_metabat_6.fasta	88.0513
GCF_000012505.1_ASM1250v1_genomic.gbff.fasta	S84_metabat_07.fasta	88.0387
GCF_000012505.1_ASM1250v1_genomic.gbff.fasta	S81_maxbin_08.fasta	87.8876
GCF_000012505.1_ASM1250v1_genomic.gbff.fasta	S80_maxbin_15.fasta	87.8511
GCF_000012505.1_ASM1250v1_genomic.gbff.fasta	S83_maxbin_09.fasta	87.7929
GCF_000012505.1_ASM1250v1_genomic.gbff.fasta	S79_metabat_3.fasta	87.7457
GCF_000012625.1_ASM1262v1_genomic.gbff.fasta	S80_maxbin_15.fasta	78.218
GCF_000012625.1_ASM1262v1_genomic.gbff.fasta	S81_maxbin_08.fasta	78.1114
GCF_000012625.1_ASM1262v1_genomic.gbff.fasta	S83_maxbin_09.fasta	78.0904
GCF_000012625.1_ASM1262v1_genomic.gbff.fasta	S82_metabat_6.fasta	77.8566
GCF_000012625.1_ASM1262v1_genomic.gbff.fasta	S79_metabat_3.fasta	77.7774
GCF_000012625.1_ASM1262v1_genomic.gbff.fasta	S84_metabat_07.fasta	77.7325
GCF_000014585.1_ASM1458v1_genomic.gbff.fasta	S84_metabat_07.fasta	78.0471
GCF_000014585.1_ASM1458v1_genomic.gbff.fasta	S81_maxbin_08.fasta	77.781
GCF_000014585.1_ASM1458v1_genomic.gbff.fasta	S82_metabat_6.fasta	77.5107
GCF_000014585.1_ASM1458v1_genomic.gbff.fasta	S80_maxbin_15.fasta	77.2842
GCF_000014585.1_ASM1458v1_genomic.gbff.fasta	S79_metabat_3.fasta	77.0448
GCF_000026085.1_ASM2608v1_genomic.gbff.fasta	S78_maxbin_06.fasta	79.4445
GCF_000161795.2_ASM16179v2_genomic.gbff.fasta	S80_maxbin_15.fasta	78.1694
GCF_000161795.2_ASM16179v2_genomic.gbff.fasta	S84_metabat_07.fasta	77.996
GCF_000161795.2_ASM16179v2_genomic.gbff.fasta	S82_metabat_6.fasta	77.9928
GCF_000161795.2_ASM16179v2_genomic.gbff.fasta	S79_metabat_3.fasta	77.9921
GCF_000161795.2_ASM16179v2_genomic.gbff.fasta	S81_maxbin_08.fasta	77.954
GCF_000161795.2_ASM16179v2_genomic.gbff.fasta	S83_maxbin_09.fasta	77.9288
GCF_000179235.2_ASM17923v2_genomic.gbff.fasta	S84_metabat_07.fasta	77.1546
GCF_000179235.2_ASM17923v2_genomic.gbff.fasta	S83_maxbin_09.fasta	77.0995
GCF_000179235.2_ASM17923v2_genomic.gbff.fasta	S81_maxbin_08.fasta	76.9555
GCF_000179235.2_ASM17923v2_genomic.gbff.fasta	S80_maxbin_15.fasta	76.8756
GCF_000179235.2_ASM17923v2_genomic.gbff.fasta	S79_metabat_3.fasta	76.8129
GCF_000179235.2_ASM17923v2_genomic.gbff.fasta	S82_metabat_6.fasta	76.7924
GCF_000195975.1_ASM19597v1_genomic.gbff.fasta	S81_maxbin_08.fasta	78.2408
GCF_000195975.1_ASM19597v1_genomic.gbff.fasta	S84_metabat_07.fasta	78.2041
GCF_000195975.1_ASM19597v1_genomic.gbff.fasta	S80_maxbin_15.fasta	77.8984
GCF_000195975.1_ASM19597v1_genomic.gbff.fasta	S82_metabat_6.fasta	77.8064
GCF_000195975.1_ASM19597v1_genomic.gbff.fasta	S79_metabat_3.fasta	77.7037
GCF_000195975.1_ASM19597v1_genomic.gbff.fasta	S83_maxbin_09.fasta	77.3383
GCF_000238395.3_ASM23839v4_genomic.gbff.fasta	S78_maxbin_06.fasta	79.7898
GCF_000737535.1_ASM73753v1_genomic.gbff.fasta	S81_maxbin_08.fasta	77.7276
GCF_000737535.1_ASM73753v1_genomic.gbff.fasta	S84_metabat_07.fasta	77.4714
GCF_000737535.1_ASM73753v1_genomic.gbff.fasta	S79_metabat_3.fasta	77.4491
GCF_000737535.1_ASM73753v1_genomic.gbff.fasta	S83_maxbin_09.fasta	77.2974
GCF_000737535.1_ASM73753v1_genomic.gbff.fasta	S82_metabat_6.fasta	77.1866
GCF_000737535.1_ASM73753v1_genomic.gbff.fasta	S80_maxbin_15.fasta	77.0518
GCF_000737575.1_ASM73757v1_genomic.gbff.fasta	S81_maxbin_08.fasta	78.2667
GCF_000737575.1_ASM73757v1_genomic.gbff.fasta	S82_metabat_6.fasta	78.1821
GCF_000737575.1_ASM73757v1_genomic.gbff.fasta	S80_maxbin_15.fasta	77.9562
GCF_000737575.1_ASM73757v1_genomic.gbff.fasta	S83_maxbin_09.fasta	77.883
GCF_000737575.1_ASM73757v1_genomic.gbff.fasta	S79_metabat_3.fasta	77.8806
GCF_000737575.1_ASM73757v1_genomic.gbff.fasta	S84_metabat_07.fasta	77.8403
GCF_000737595.1_ASM73759v1_genomic.gbff.fasta	S82_metabat_6.fasta	78.2101
GCF_000737595.1_ASM73759v1_genomic.gbff.fasta	S84_metabat_07.fasta	78.1674
GCF_000737595.1_ASM73759v1_genomic.gbff.fasta	S80_maxbin_15.fasta	78.0187
GCF_000737595.1_ASM73759v1_genomic.gbff.fasta	S79_metabat_3.fasta	77.9669
GCF_000737595.1_ASM73759v1_genomic.gbff.fasta	S83_maxbin_09.fasta	77.9649
GCF_000737595.1_ASM73759v1_genomic.gbff.fasta	S81_maxbin_08.fasta	77.8851
GCF_001182765.1_WH8103.1_genomic.gbff.fasta	S81_maxbin_08.fasta	78.0132
GCF_001182765.1_WH8103.1_genomic.gbff.fasta	S83_maxbin_09.fasta	77.7981
GCF_001182765.1_WH8103.1_genomic.gbff.fasta	S82_metabat_6.fasta	77.7881
GCF_001182765.1_WH8103.1_genomic.gbff.fasta	S80_maxbin_15.fasta	77.6962
GCF_001182765.1_WH8103.1_genomic.gbff.fasta	S84_metabat_07.fasta	77.6959
GCF_001182765.1_WH8103.1_genomic.gbff.fasta	S79_metabat_3.fasta	77.5654
GCF_002221525.1_ASM222152v1_genomic.gbff.fasta	S78_maxbin_06.fasta	79.8113
GCF_002310795.1_ASM231079v1_genomic.gbff.fasta	S78_maxbin_06.fasta	80.0369
GCF_002310835.1_ASM231083v1_genomic.gbff.fasta	S78_maxbin_06.fasta	80.254
GCF_003515105.1_ASM351510v1_genomic.gbff.fasta	S78_maxbin_06.fasta	79.3048
GCF_003668795.1_ASM366879v1_genomic.gbff.fasta	S78_maxbin_06.fasta	79.7997
GCF_004209775.1_ASM420977v1_genomic.gbff.fasta	S84_metabat_07.fasta	77.5448
GCF_004209775.1_ASM420977v1_genomic.gbff.fasta	S79_metabat_3.fasta	77.3548
GCF_004209775.1_ASM420977v1_genomic.gbff.fasta	S83_maxbin_09.fasta	77.1058
GCF_004209775.1_ASM420977v1_genomic.gbff.fasta	S80_maxbin_15.fasta	77.0947
GCF_004209775.1_ASM420977v1_genomic.gbff.fasta	S82_metabat_6.fasta	77.0714
GCF_004209775.1_ASM420977v1_genomic.gbff.fasta	S81_maxbin_08.fasta	77.0663
GCF_004328865.1_ASM432886v1_genomic.gbff.fasta	S78_maxbin_06.fasta	79.8188
GCF_014279535.1_ASM1427953v1_genomic.gbff.fasta	S81_maxbin_08.fasta	78.2769
GCF_014279535.1_ASM1427953v1_genomic.gbff.fasta	S83_maxbin_09.fasta	78.0339
GCF_014279535.1_ASM1427953v1_genomic.gbff.fasta	S80_maxbin_15.fasta	77.9047
GCF_014279535.1_ASM1427953v1_genomic.gbff.fasta	S84_metabat_07.fasta	77.8245
GCF_014279535.1_ASM1427953v1_genomic.gbff.fasta	S82_metabat_6.fasta	77.8082
GCF_014279535.1_ASM1427953v1_genomic.gbff.fasta	S79_metabat_3.fasta	77.707
GCF_014279555.1_ASM1427955v1_genomic.gbff.fasta	S82_metabat_6.fasta	78.4514
GCF_014279555.1_ASM1427955v1_genomic.gbff.fasta	S84_metabat_07.fasta	78.2331
GCF_014279555.1_ASM1427955v1_genomic.gbff.fasta	S81_maxbin_08.fasta	78.1038
GCF_014279555.1_ASM1427955v1_genomic.gbff.fasta	S80_maxbin_15.fasta	77.9814
GCF_014279555.1_ASM1427955v1_genomic.gbff.fasta	S79_metabat_3.fasta	77.7521
GCF_014279595.1_ASM1427959v1_genomic.gbff.fasta	S84_metabat_07.fasta	77.6309
GCF_014279595.1_ASM1427959v1_genomic.gbff.fasta	S81_maxbin_08.fasta	77.325
GCF_014279595.1_ASM1427959v1_genomic.gbff.fasta	S79_metabat_3.fasta	77.1343
GCF_014279595.1_ASM1427959v1_genomic.gbff.fasta	S83_maxbin_09.fasta	77.1282
GCF_014279595.1_ASM1427959v1_genomic.gbff.fasta	S80_maxbin_15.fasta	77.1022
GCF_014279595.1_ASM1427959v1_genomic.gbff.fasta	S82_metabat_6.fasta	76.8957
GCF_014279615.1_ASM1427961v1_genomic.gbff.fasta	S80_maxbin_15.fasta	78.1703
GCF_014279615.1_ASM1427961v1_genomic.gbff.fasta	S83_maxbin_09.fasta	78.1535
GCF_014279615.1_ASM1427961v1_genomic.gbff.fasta	S84_metabat_07.fasta	78.093
GCF_014279615.1_ASM1427961v1_genomic.gbff.fasta	S81_maxbin_08.fasta	78.0086
GCF_014279615.1_ASM1427961v1_genomic.gbff.fasta	S82_metabat_6.fasta	77.9965
GCF_014279615.1_ASM1427961v1_genomic.gbff.fasta	S79_metabat_3.fasta	77.8779
GCF_014279635.1_ASM1427963v1_genomic.gbff.fasta	S83_maxbin_09.fasta	78.183
GCF_014279635.1_ASM1427963v1_genomic.gbff.fasta	S81_maxbin_08.fasta	78.0005
GCF_014279635.1_ASM1427963v1_genomic.gbff.fasta	S84_metabat_07.fasta	77.9454
GCF_014279635.1_ASM1427963v1_genomic.gbff.fasta	S80_maxbin_15.fasta	77.9012
GCF_014279635.1_ASM1427963v1_genomic.gbff.fasta	S82_metabat_6.fasta	77.8434
GCF_014279635.1_ASM1427963v1_genomic.gbff.fasta	S79_metabat_3.fasta	77.6033
GCF_014279655.1_ASM1427965v1_genomic.gbff.fasta	S82_metabat_6.fasta	78.1104
GCF_014279655.1_ASM1427965v1_genomic.gbff.fasta	S84_metabat_07.fasta	77.9748
GCF_014279655.1_ASM1427965v1_genomic.gbff.fasta	S80_maxbin_15.fasta	77.9371
GCF_014279755.1_ASM1427975v1_genomic.gbff.fasta	S81_maxbin_08.fasta	78.1466
GCF_014279755.1_ASM1427975v1_genomic.gbff.fasta	S83_maxbin_09.fasta	77.9864
GCF_014279755.1_ASM1427975v1_genomic.gbff.fasta	S84_metabat_07.fasta	77.9573
GCF_014279755.1_ASM1427975v1_genomic.gbff.fasta	S80_maxbin_15.fasta	77.9241
GCF_014279755.1_ASM1427975v1_genomic.gbff.fasta	S82_metabat_6.fasta	77.9208
GCF_014279755.1_ASM1427975v1_genomic.gbff.fasta	S79_metabat_3.fasta	77.588
GCF_014279775.1_ASM1427977v1_genomic.gbff.fasta	S82_metabat_6.fasta	78.765
GCF_014279775.1_ASM1427977v1_genomic.gbff.fasta	S80_maxbin_15.fasta	78.2715
GCF_014279775.1_ASM1427977v1_genomic.gbff.fasta	S84_metabat_07.fasta	78.2453
GCF_014279775.1_ASM1427977v1_genomic.gbff.fasta	S79_metabat_3.fasta	77.7547
GCF_014279775.1_ASM1427977v1_genomic.gbff.fasta	S83_maxbin_09.fasta	77.2169
GCF_014279795.1_ASM1427979v1_genomic.gbff.fasta	S82_metabat_6.fasta	77.5599
GCF_014279795.1_ASM1427979v1_genomic.gbff.fasta	S81_maxbin_08.fasta	77.4935
GCF_014279795.1_ASM1427979v1_genomic.gbff.fasta	S80_maxbin_15.fasta	77.424
GCF_014279795.1_ASM1427979v1_genomic.gbff.fasta	S84_metabat_07.fasta	77.3988
GCF_014279795.1_ASM1427979v1_genomic.gbff.fasta	S79_metabat_3.fasta	77.3148
GCF_014279795.1_ASM1427979v1_genomic.gbff.fasta	S83_maxbin_09.fasta	77.202
GCF_014279815.1_ASM1427981v1_genomic.gbff.fasta	S84_metabat_07.fasta	77.7885
GCF_014279815.1_ASM1427981v1_genomic.gbff.fasta	S81_maxbin_08.fasta	77.7748
GCF_014279815.1_ASM1427981v1_genomic.gbff.fasta	S82_metabat_6.fasta	77.7648
GCF_014279815.1_ASM1427981v1_genomic.gbff.fasta	S83_maxbin_09.fasta	77.7366
GCF_014279815.1_ASM1427981v1_genomic.gbff.fasta	S80_maxbin_15.fasta	77.682
GCF_014279815.1_ASM1427981v1_genomic.gbff.fasta	S79_metabat_3.fasta	77.4168
GCF_014279835.1_ASM1427983v1_genomic.gbff.fasta	S84_metabat_07.fasta	78.3397
GCF_014279835.1_ASM1427983v1_genomic.gbff.fasta	S82_metabat_6.fasta	78.3023
GCF_014279835.1_ASM1427983v1_genomic.gbff.fasta	S80_maxbin_15.fasta	77.8188
GCF_014279835.1_ASM1427983v1_genomic.gbff.fasta	S81_maxbin_08.fasta	77.7059
GCF_014279835.1_ASM1427983v1_genomic.gbff.fasta	S79_metabat_3.fasta	77.61
GCF_014279875.1_ASM1427987v1_genomic.gbff.fasta	S81_maxbin_08.fasta	78.1219
GCF_014279875.1_ASM1427987v1_genomic.gbff.fasta	S82_metabat_6.fasta	77.6549
GCF_014279875.1_ASM1427987v1_genomic.gbff.fasta	S83_maxbin_09.fasta	77.5039
GCF_014279875.1_ASM1427987v1_genomic.gbff.fasta	S80_maxbin_15.fasta	77.4297
GCF_014279875.1_ASM1427987v1_genomic.gbff.fasta	S84_metabat_07.fasta	77.4262
GCF_014279875.1_ASM1427987v1_genomic.gbff.fasta	S79_metabat_3.fasta	77.333
GCF_014279895.1_ASM1427989v1_genomic.gbff.fasta	S81_maxbin_08.fasta	78.142
GCF_014279895.1_ASM1427989v1_genomic.gbff.fasta	S84_metabat_07.fasta	78.1094
GCF_014279895.1_ASM1427989v1_genomic.gbff.fasta	S83_maxbin_09.fasta	78.0598
GCF_014279895.1_ASM1427989v1_genomic.gbff.fasta	S80_maxbin_15.fasta	78.0552
GCF_014279895.1_ASM1427989v1_genomic.gbff.fasta	S82_metabat_6.fasta	77.8953
GCF_014279895.1_ASM1427989v1_genomic.gbff.fasta	S79_metabat_3.fasta	77.8763
GCF_014279955.1_ASM1427995v1_genomic.gbff.fasta	S81_maxbin_08.fasta	78.3621
GCF_014279955.1_ASM1427995v1_genomic.gbff.fasta	S82_metabat_6.fasta	78.173
GCF_014279955.1_ASM1427995v1_genomic.gbff.fasta	S83_maxbin_09.fasta	78.0459
GCF_014279955.1_ASM1427995v1_genomic.gbff.fasta	S84_metabat_07.fasta	77.9746
GCF_014279955.1_ASM1427995v1_genomic.gbff.fasta	S79_metabat_3.fasta	77.8006
GCF_014279955.1_ASM1427995v1_genomic.gbff.fasta	S80_maxbin_15.fasta	77.6799
GCF_014279975.1_ASM1427997v1_genomic.gbff.fasta	S81_maxbin_08.fasta	77.8034
GCF_014279975.1_ASM1427997v1_genomic.gbff.fasta	S84_metabat_07.fasta	77.7546
GCF_014279975.1_ASM1427997v1_genomic.gbff.fasta	S82_metabat_6.fasta	77.6602
GCF_014279975.1_ASM1427997v1_genomic.gbff.fasta	S79_metabat_3.fasta	77.3476
GCF_014280015.1_ASM1428001v1_genomic.gbff.fasta	S82_metabat_6.fasta	78.1605
GCF_014280015.1_ASM1428001v1_genomic.gbff.fasta	S84_metabat_07.fasta	78.1511
GCF_014280015.1_ASM1428001v1_genomic.gbff.fasta	S81_maxbin_08.fasta	78.1445
GCF_014280015.1_ASM1428001v1_genomic.gbff.fasta	S83_maxbin_09.fasta	77.8508
GCF_014280015.1_ASM1428001v1_genomic.gbff.fasta	S79_metabat_3.fasta	77.7665
GCF_014280015.1_ASM1428001v1_genomic.gbff.fasta	S80_maxbin_15.fasta	77.7245
GCF_014280035.1_ASM1428003v1_genomic.gbff.fasta	S80_maxbin_15.fasta	77.6646
GCF_014280035.1_ASM1428003v1_genomic.gbff.fasta	S84_metabat_07.fasta	77.6624
GCF_014280035.1_ASM1428003v1_genomic.gbff.fasta	S83_maxbin_09.fasta	77.6585
GCF_014280035.1_ASM1428003v1_genomic.gbff.fasta	S82_metabat_6.fasta	77.5152
GCF_014280035.1_ASM1428003v1_genomic.gbff.fasta	S79_metabat_3.fasta	77.2722
GCF_014280055.1_ASM1428005v1_genomic.gbff.fasta	S81_maxbin_08.fasta	77.958
GCF_014280055.1_ASM1428005v1_genomic.gbff.fasta	S82_metabat_6.fasta	77.8878
GCF_014280055.1_ASM1428005v1_genomic.gbff.fasta	S84_metabat_07.fasta	77.7645
GCF_014280055.1_ASM1428005v1_genomic.gbff.fasta	S80_maxbin_15.fasta	77.6907
GCF_014280055.1_ASM1428005v1_genomic.gbff.fasta	S79_metabat_3.fasta	77.495
GCF_014280055.1_ASM1428005v1_genomic.gbff.fasta	S83_maxbin_09.fasta	77.4486
GCF_014280075.1_ASM1428007v1_genomic.gbff.fasta	S83_maxbin_09.fasta	78.2298
GCF_014280075.1_ASM1428007v1_genomic.gbff.fasta	S81_maxbin_08.fasta	77.8925
GCF_014280075.1_ASM1428007v1_genomic.gbff.fasta	S82_metabat_6.fasta	77.8503
GCF_014280075.1_ASM1428007v1_genomic.gbff.fasta	S80_maxbin_15.fasta	77.8309
GCF_014280075.1_ASM1428007v1_genomic.gbff.fasta	S84_metabat_07.fasta	77.8133
GCF_014280075.1_ASM1428007v1_genomic.gbff.fasta	S79_metabat_3.fasta	77.7593
GCF_014280095.1_ASM1428009v1_genomic.gbff.fasta	S81_maxbin_08.fasta	78.2894
GCF_014280095.1_ASM1428009v1_genomic.gbff.fasta	S84_metabat_07.fasta	77.664
GCF_014280095.1_ASM1428009v1_genomic.gbff.fasta	S82_metabat_6.fasta	77.5759
GCF_014280095.1_ASM1428009v1_genomic.gbff.fasta	S83_maxbin_09.fasta	77.4939
GCF_014280095.1_ASM1428009v1_genomic.gbff.fasta	S79_metabat_3.fasta	77.2496
GCF_014280095.1_ASM1428009v1_genomic.gbff.fasta	S80_maxbin_15.fasta	77.0873
GCF_014280115.1_ASM1428011v1_genomic.gbff.fasta	S81_maxbin_08.fasta	78.1258
GCF_014280115.1_ASM1428011v1_genomic.gbff.fasta	S83_maxbin_09.fasta	78.0328
GCF_014280115.1_ASM1428011v1_genomic.gbff.fasta	S80_maxbin_15.fasta	77.9722
GCF_014280115.1_ASM1428011v1_genomic.gbff.fasta	S82_metabat_6.fasta	77.9266
GCF_014280115.1_ASM1428011v1_genomic.gbff.fasta	S79_metabat_3.fasta	77.9089
GCF_014280115.1_ASM1428011v1_genomic.gbff.fasta	S84_metabat_07.fasta	77.8581
GCF_014280175.1_ASM1428017v1_genomic.gbff.fasta	S82_metabat_6.fasta	78.316
GCF_014280175.1_ASM1428017v1_genomic.gbff.fasta	S80_maxbin_15.fasta	78.3114
GCF_014280175.1_ASM1428017v1_genomic.gbff.fasta	S84_metabat_07.fasta	78.2932
GCF_014280175.1_ASM1428017v1_genomic.gbff.fasta	S81_maxbin_08.fasta	78.2828
GCF_014280175.1_ASM1428017v1_genomic.gbff.fasta	S83_maxbin_09.fasta	78.1873
GCF_014280175.1_ASM1428017v1_genomic.gbff.fasta	S79_metabat_3.fasta	78.1292
GCF_014280195.1_ASM1428019v1_genomic.gbff.fasta	S84_metabat_07.fasta	78.3734
GCF_014280195.1_ASM1428019v1_genomic.gbff.fasta	S81_maxbin_08.fasta	78.2747
GCF_014280195.1_ASM1428019v1_genomic.gbff.fasta	S82_metabat_6.fasta	78.2674
GCF_014280195.1_ASM1428019v1_genomic.gbff.fasta	S80_maxbin_15.fasta	78.2225
GCF_014280195.1_ASM1428019v1_genomic.gbff.fasta	S79_metabat_3.fasta	78.1006
GCF_014280195.1_ASM1428019v1_genomic.gbff.fasta	S83_maxbin_09.fasta	77.8649
GCF_014280215.1_ASM1428021v1_genomic.gbff.fasta	S82_metabat_6.fasta	78.3682
GCF_014280215.1_ASM1428021v1_genomic.gbff.fasta	S83_maxbin_09.fasta	78.1477
GCF_014280215.1_ASM1428021v1_genomic.gbff.fasta	S84_metabat_07.fasta	78.1128
GCF_014280215.1_ASM1428021v1_genomic.gbff.fasta	S79_metabat_3.fasta	78.0969
GCF_014280215.1_ASM1428021v1_genomic.gbff.fasta	S80_maxbin_15.fasta	77.9983
GCF_014280215.1_ASM1428021v1_genomic.gbff.fasta	S81_maxbin_08.fasta	77.9947
GCF_014304795.1_ASM1430479v1_genomic.gbff.fasta	S84_metabat_07.fasta	77.4323
GCF_014304795.1_ASM1430479v1_genomic.gbff.fasta	S79_metabat_3.fasta	77.3472
GCF_014304795.1_ASM1430479v1_genomic.gbff.fasta	S83_maxbin_09.fasta	77.1577
GCF_014304795.1_ASM1430479v1_genomic.gbff.fasta	S81_maxbin_08.fasta	77.1196
GCF_014304795.1_ASM1430479v1_genomic.gbff.fasta	S82_metabat_6.fasta	77.082
GCF_014304795.1_ASM1430479v1_genomic.gbff.fasta	S80_maxbin_15.fasta	76.9413
GCF_014304815.1_ASM1430481v1_genomic.gbff.fasta	S80_maxbin_15.fasta	77.4343
GCF_014304815.1_ASM1430481v1_genomic.gbff.fasta	S81_maxbin_08.fasta	77.4057
GCF_014304815.1_ASM1430481v1_genomic.gbff.fasta	S83_maxbin_09.fasta	77.3784
GCF_014304815.1_ASM1430481v1_genomic.gbff.fasta	S82_metabat_6.fasta	77.2653
GCF_014304815.1_ASM1430481v1_genomic.gbff.fasta	S84_metabat_07.fasta	77.252
GCF_014304815.1_ASM1430481v1_genomic.gbff.fasta	S79_metabat_3.fasta	77.0152
S76_metabat_2.fasta	S76_metabat_2.fasta	100
S77_metabat_06.fasta	S77_metabat_06.fasta	100
S77_metabat_06.fasta	S84_metabat_04.fasta	98.325
S78_maxbin_06.fasta	S78_maxbin_06.fasta	100
S78_maxbin_06.fasta	GCF_002310835.1_ASM231083v1_genomic.gbff.fasta	80.0784
S78_maxbin_06.fasta	GCF_002310795.1_ASM231079v1_genomic.gbff.fasta	80.0382
S78_maxbin_06.fasta	GCF_002221525.1_ASM222152v1_genomic.gbff.fasta	79.8019
S78_maxbin_06.fasta	GCF_000238395.3_ASM23839v4_genomic.gbff.fasta	79.7436
S78_maxbin_06.fasta	GCF_004328865.1_ASM432886v1_genomic.gbff.fasta	79.7306
S78_maxbin_06.fasta	GCF_003668795.1_ASM366879v1_genomic.gbff.fasta	79.5317
S78_maxbin_06.fasta	GCF_000026085.1_ASM2608v1_genomic.gbff.fasta	79.4907
S78_maxbin_06.fasta	GCF_003515105.1_ASM351510v1_genomic.gbff.fasta	79.4022
S79_metabat_3.fasta	S79_metabat_3.fasta	100
S79_metabat_3.fasta	S80_maxbin_15.fasta	98.3792
S79_metabat_3.fasta	S82_metabat_6.fasta	98.0948
S79_metabat_3.fasta	S84_metabat_07.fasta	97.8006
S79_metabat_3.fasta	S81_maxbin_08.fasta	97.7705
S79_metabat_3.fasta	S83_maxbin_09.fasta	97.1766
S79_metabat_3.fasta	GCF_000012505.1_ASM1250v1_genomic.gbff.fasta	88.0492
S79_metabat_3.fasta	GCF_014280175.1_ASM1428017v1_genomic.gbff.fasta	78.4725
S79_metabat_3.fasta	GCF_000737575.1_ASM73757v1_genomic.gbff.fasta	78.3047
S79_metabat_3.fasta	GCF_014279895.1_ASM1427989v1_genomic.gbff.fasta	78.29
S79_metabat_3.fasta	GCF_000012625.1_ASM1262v1_genomic.gbff.fasta	78.2425
S79_metabat_3.fasta	GCF_014280115.1_ASM1428011v1_genomic.gbff.fasta	78.2165
S79_metabat_3.fasta	GCF_014280075.1_ASM1428007v1_genomic.gbff.fasta	78.2096
S79_metabat_3.fasta	GCF_000161795.2_ASM16179v2_genomic.gbff.fasta	78.2036
S79_metabat_3.fasta	GCF_014279535.1_ASM1427953v1_genomic.gbff.fasta	78.1899
S79_metabat_3.fasta	GCF_014279615.1_ASM1427961v1_genomic.gbff.fasta	78.1878
S79_metabat_3.fasta	GCF_014280195.1_ASM1428019v1_genomic.gbff.fasta	78.1717
S79_metabat_3.fasta	GCF_000737595.1_ASM73759v1_genomic.gbff.fasta	78.1636
S79_metabat_3.fasta	GCF_014279635.1_ASM1427963v1_genomic.gbff.fasta	78.1173
S79_metabat_3.fasta	GCF_014280215.1_ASM1428021v1_genomic.gbff.fasta	78.0841
S79_metabat_3.fasta	GCF_014279555.1_ASM1427955v1_genomic.gbff.fasta	78.0587
S79_metabat_3.fasta	GCF_014279755.1_ASM1427975v1_genomic.gbff.fasta	78.0106
S79_metabat_3.fasta	GCF_014279955.1_ASM1427995v1_genomic.gbff.fasta	78.0003
S79_metabat_3.fasta	GCF_014280055.1_ASM1428005v1_genomic.gbff.fasta	77.8531
S79_metabat_3.fasta	GCF_000195975.1_ASM19597v1_genomic.gbff.fasta	77.8245
S79_metabat_3.fasta	GCF_001182765.1_WH8103.1_genomic.gbff.fasta	77.8152
S79_metabat_3.fasta	GCF_014279835.1_ASM1427983v1_genomic.gbff.fasta	77.7591
S79_metabat_3.fasta	GCF_014280015.1_ASM1428001v1_genomic.gbff.fasta	77.7521
S79_metabat_3.fasta	GCF_014279775.1_ASM1427977v1_genomic.gbff.fasta	77.7134
S79_metabat_3.fasta	GCF_014279875.1_ASM1427987v1_genomic.gbff.fasta	77.6271
S79_metabat_3.fasta	GCF_014279815.1_ASM1427981v1_genomic.gbff.fasta	77.5797
S79_metabat_3.fasta	GCF_000737535.1_ASM73753v1_genomic.gbff.fasta	77.5242
S79_metabat_3.fasta	GCF_004209775.1_ASM420977v1_genomic.gbff.fasta	77.5006
S79_metabat_3.fasta	GCF_014279595.1_ASM1427959v1_genomic.gbff.fasta	77.4958
S79_metabat_3.fasta	GCF_014304795.1_ASM1430479v1_genomic.gbff.fasta	77.4592
S79_metabat_3.fasta	GCF_014279795.1_ASM1427979v1_genomic.gbff.fasta	77.4567
S79_metabat_3.fasta	GCF_014304815.1_ASM1430481v1_genomic.gbff.fasta	77.2316
S79_metabat_3.fasta	GCF_000014585.1_ASM1458v1_genomic.gbff.fasta	77.1936
S79_metabat_3.fasta	GCF_014280035.1_ASM1428003v1_genomic.gbff.fasta	77.1054
S79_metabat_3.fasta	GCF_014279975.1_ASM1427997v1_genomic.gbff.fasta	77.0723
S79_metabat_3.fasta	GCF_014280095.1_ASM1428009v1_genomic.gbff.fasta	77.0348
S79_metabat_3.fasta	GCF_000179235.2_ASM17923v2_genomic.gbff.fasta	76.9382
S80_maxbin_15.fasta	S80_maxbin_15.fasta	100
S80_maxbin_15.fasta	S82_metabat_6.fasta	98.3154
S80_maxbin_15.fasta	S79_metabat_3.fasta	98.185
S80_maxbin_15.fasta	S84_metabat_07.fasta	98.0845
S80_maxbin_15.fasta	S81_maxbin_08.fasta	97.9194
S80_maxbin_15.fasta	S83_maxbin_09.fasta	97.8561
S80_maxbin_15.fasta	GCF_000012505.1_ASM1250v1_genomic.gbff.fasta	88.0935
S80_maxbin_15.fasta	GCF_000737595.1_ASM73759v1_genomic.gbff.fasta	78.2532
S80_maxbin_15.fasta	GCF_000161795.2_ASM16179v2_genomic.gbff.fasta	78.1987
S80_maxbin_15.fasta	GCF_000737575.1_ASM73757v1_genomic.gbff.fasta	78.1728
S80_maxbin_15.fasta	GCF_014279615.1_ASM1427961v1_genomic.gbff.fasta	78.162
S80_maxbin_15.fasta	GCF_014279895.1_ASM1427989v1_genomic.gbff.fasta	78.1596
S80_maxbin_15.fasta	GCF_014279535.1_ASM1427953v1_genomic.gbff.fasta	78.1548
S80_maxbin_15.fasta	GCF_014280075.1_ASM1428007v1_genomic.gbff.fasta	78.1332
S80_maxbin_15.fasta	GCF_014280195.1_ASM1428019v1_genomic.gbff.fasta	78.0368
S80_maxbin_15.fasta	GCF_014280215.1_ASM1428021v1_genomic.gbff.fasta	77.9738
S80_maxbin_15.fasta	GCF_014280115.1_ASM1428011v1_genomic.gbff.fasta	77.9683
S80_maxbin_15.fasta	GCF_000012625.1_ASM1262v1_genomic.gbff.fasta	77.966
S80_maxbin_15.fasta	GCF_000195975.1_ASM19597v1_genomic.gbff.fasta	77.9188
S80_maxbin_15.fasta	GCF_014279755.1_ASM1427975v1_genomic.gbff.fasta	77.9145
S80_maxbin_15.fasta	GCF_014280175.1_ASM1428017v1_genomic.gbff.fasta	77.9132
S80_maxbin_15.fasta	GCF_014279635.1_ASM1427963v1_genomic.gbff.fasta	77.9115
S80_maxbin_15.fasta	GCF_014279555.1_ASM1427955v1_genomic.gbff.fasta	77.8992
S80_maxbin_15.fasta	GCF_014280015.1_ASM1428001v1_genomic.gbff.fasta	77.8861
S80_maxbin_15.fasta	GCF_001182765.1_WH8103.1_genomic.gbff.fasta	77.8462
S80_maxbin_15.fasta	GCF_014279775.1_ASM1427977v1_genomic.gbff.fasta	77.833
S80_maxbin_15.fasta	GCF_014279835.1_ASM1427983v1_genomic.gbff.fasta	77.758
S80_maxbin_15.fasta	GCF_000737535.1_ASM73753v1_genomic.gbff.fasta	77.6363
S80_maxbin_15.fasta	GCF_014279955.1_ASM1427995v1_genomic.gbff.fasta	77.6089
S80_maxbin_15.fasta	GCF_014279875.1_ASM1427987v1_genomic.gbff.fasta	77.5955
S80_maxbin_15.fasta	GCF_014279795.1_ASM1427979v1_genomic.gbff.fasta	77.5532
S80_maxbin_15.fasta	GCF_014279655.1_ASM1427965v1_genomic.gbff.fasta	77.5297
S80_maxbin_15.fasta	GCF_014280055.1_ASM1428005v1_genomic.gbff.fasta	77.4839
S80_maxbin_15.fasta	GCF_014304815.1_ASM1430481v1_genomic.gbff.fasta	77.4567
S80_maxbin_15.fasta	GCF_014279815.1_ASM1427981v1_genomic.gbff.fasta	77.2631
S80_maxbin_15.fasta	GCF_004209775.1_ASM420977v1_genomic.gbff.fasta	77.2609
S80_maxbin_15.fasta	GCF_000179235.2_ASM17923v2_genomic.gbff.fasta	77.2238
S80_maxbin_15.fasta	GCF_014304795.1_ASM1430479v1_genomic.gbff.fasta	77.2155
S80_maxbin_15.fasta	GCF_014280035.1_ASM1428003v1_genomic.gbff.fasta	77.2041
S80_maxbin_15.fasta	GCF_014280095.1_ASM1428009v1_genomic.gbff.fasta	77.1979
S80_maxbin_15.fasta	GCF_014279595.1_ASM1427959v1_genomic.gbff.fasta	77.143
S81_maxbin_08.fasta	S81_maxbin_08.fasta	100
S81_maxbin_08.fasta	S80_maxbin_15.fasta	98.2241
S81_maxbin_08.fasta	S79_metabat_3.fasta	98.0345
S81_maxbin_08.fasta	S84_metabat_07.fasta	97.9764
S81_maxbin_08.fasta	S82_metabat_6.fasta	97.8004
S81_maxbin_08.fasta	S83_maxbin_09.fasta	97.2346
S81_maxbin_08.fasta	GCF_000012505.1_ASM1250v1_genomic.gbff.fasta	88.2994
S81_maxbin_08.fasta	GCF_000161795.2_ASM16179v2_genomic.gbff.fasta	78.3909
S81_maxbin_08.fasta	GCF_014279755.1_ASM1427975v1_genomic.gbff.fasta	78.3801
S81_maxbin_08.fasta	GCF_014279615.1_ASM1427961v1_genomic.gbff.fasta	78.304
S81_maxbin_08.fasta	GCF_014280175.1_ASM1428017v1_genomic.gbff.fasta	78.255
S81_maxbin_08.fasta	GCF_014279955.1_ASM1427995v1_genomic.gbff.fasta	78.2471
S81_maxbin_08.fasta	GCF_000195975.1_ASM19597v1_genomic.gbff.fasta	78.2363
S81_maxbin_08.fasta	GCF_014280015.1_ASM1428001v1_genomic.gbff.fasta	78.2185
S81_maxbin_08.fasta	GCF_014279535.1_ASM1427953v1_genomic.gbff.fasta	78.1665
S81_maxbin_08.fasta	GCF_014279555.1_ASM1427955v1_genomic.gbff.fasta	78.1428
S81_maxbin_08.fasta	GCF_014280115.1_ASM1428011v1_genomic.gbff.fasta	78.1216
S81_maxbin_08.fasta	GCF_001182765.1_WH8103.1_genomic.gbff.fasta	78.0868
S81_maxbin_08.fasta	GCF_014280215.1_ASM1428021v1_genomic.gbff.fasta	78.0601
S81_maxbin_08.fasta	GCF_014279895.1_ASM1427989v1_genomic.gbff.fasta	78.0584
S81_maxbin_08.fasta	GCF_000737575.1_ASM73757v1_genomic.gbff.fasta	78.0402
S81_maxbin_08.fasta	GCF_014280055.1_ASM1428005v1_genomic.gbff.fasta	78.014
S81_maxbin_08.fasta	GCF_014280195.1_ASM1428019v1_genomic.gbff.fasta	77.9859
S81_maxbin_08.fasta	GCF_014279635.1_ASM1427963v1_genomic.gbff.fasta	77.9837
S81_maxbin_08.fasta	GCF_000012625.1_ASM1262v1_genomic.gbff.fasta	77.9788
S81_maxbin_08.fasta	GCF_000737535.1_ASM73753v1_genomic.gbff.fasta	77.9613
S81_maxbin_08.fasta	GCF_014279875.1_ASM1427987v1_genomic.gbff.fasta	77.9397
S81_maxbin_08.fasta	GCF_000737595.1_ASM73759v1_genomic.gbff.fasta	77.9376
S81_maxbin_08.fasta	GCF_014279835.1_ASM1427983v1_genomic.gbff.fasta	77.9168
S81_maxbin_08.fasta	GCF_014280075.1_ASM1428007v1_genomic.gbff.fasta	77.8321
S81_maxbin_08.fasta	GCF_014279655.1_ASM1427965v1_genomic.gbff.fasta	77.7793
S81_maxbin_08.fasta	GCF_014279795.1_ASM1427979v1_genomic.gbff.fasta	77.7152
S81_maxbin_08.fasta	GCF_014304815.1_ASM1430481v1_genomic.gbff.fasta	77.5846
S81_maxbin_08.fasta	GCF_014279815.1_ASM1427981v1_genomic.gbff.fasta	77.5813
S81_maxbin_08.fasta	GCF_014279595.1_ASM1427959v1_genomic.gbff.fasta	77.2797
S81_maxbin_08.fasta	GCF_014304795.1_ASM1430479v1_genomic.gbff.fasta	77.1392
S81_maxbin_08.fasta	GCF_004209775.1_ASM420977v1_genomic.gbff.fasta	77.1085
S82_metabat_6.fasta	S82_metabat_6.fasta	100
S82_metabat_6.fasta	S80_maxbin_15.fasta	98.5611
S82_metabat_6.fasta	S84_metabat_07.fasta	98.0257
S82_metabat_6.fasta	S79_metabat_3.fasta	97.7091
S82_metabat_6.fasta	S81_maxbin_08.fasta	97.495
S82_metabat_6.fasta	S83_maxbin_09.fasta	97.2885
S82_metabat_6.fasta	GCF_000012505.1_ASM1250v1_genomic.gbff.fasta	88.335
S82_metabat_6.fasta	GCF_014280175.1_ASM1428017v1_genomic.gbff.fasta	78.0815
S82_metabat_6.fasta	GCF_014279615.1_ASM1427961v1_genomic.gbff.fasta	77.9886
S82_metabat_6.fasta	GCF_014280115.1_ASM1428011v1_genomic.gbff.fasta	77.9627
S82_metabat_6.fasta	GCF_014279535.1_ASM1427953v1_genomic.gbff.fasta	77.8943
S82_metabat_6.fasta	GCF_000737595.1_ASM73759v1_genomic.gbff.fasta	77.8464
S82_metabat_6.fasta	GCF_014279635.1_ASM1427963v1_genomic.gbff.fasta	77.8422
S82_metabat_6.fasta	GCF_000161795.2_ASM16179v2_genomic.gbff.fasta	77.834
S82_metabat_6.fasta	GCF_000012625.1_ASM1262v1_genomic.gbff.fasta	77.8158
S82_metabat_6.fasta	GCF_014280075.1_ASM1428007v1_genomic.gbff.fasta	77.8053
S82_metabat_6.fasta	GCF_014279895.1_ASM1427989v1_genomic.gbff.fasta	77.7809
S82_metabat_6.fasta	GCF_014280215.1_ASM1428021v1_genomic.gbff.fasta	77.7706
S82_metabat_6.fasta	GCF_014279755.1_ASM1427975v1_genomic.gbff.fasta	77.7133
S82_metabat_6.fasta	GCF_000737575.1_ASM73757v1_genomic.gbff.fasta	77.6965
S82_metabat_6.fasta	GCF_014279955.1_ASM1427995v1_genomic.gbff.fasta	77.6822
S82_metabat_6.fasta	GCF_014280055.1_ASM1428005v1_genomic.gbff.fasta	77.5371
S82_metabat_6.fasta	GCF_014279655.1_ASM1427965v1_genomic.gbff.fasta	77.5195
S82_metabat_6.fasta	GCF_014279795.1_ASM1427979v1_genomic.gbff.fasta	77.5041
S82_metabat_6.fasta	GCF_014280195.1_ASM1428019v1_genomic.gbff.fasta	77.4778
S82_metabat_6.fasta	GCF_001182765.1_WH8103.1_genomic.gbff.fasta	77.4541
S82_metabat_6.fasta	GCF_000195975.1_ASM19597v1_genomic.gbff.fasta	77.4419
S82_metabat_6.fasta	GCF_000737535.1_ASM73753v1_genomic.gbff.fasta	77.3735
S82_metabat_6.fasta	GCF_014280035.1_ASM1428003v1_genomic.gbff.fasta	77.3314
S82_metabat_6.fasta	GCF_004209775.1_ASM420977v1_genomic.gbff.fasta	77.3165
S82_metabat_6.fasta	GCF_014280015.1_ASM1428001v1_genomic.gbff.fasta	77.3092
S82_metabat_6.fasta	GCF_014279875.1_ASM1427987v1_genomic.gbff.fasta	77.3011
S82_metabat_6.fasta	GCF_014280095.1_ASM1428009v1_genomic.gbff.fasta	77.2946
S82_metabat_6.fasta	GCF_014279815.1_ASM1427981v1_genomic.gbff.fasta	77.2762
S82_metabat_6.fasta	GCF_014304815.1_ASM1430481v1_genomic.gbff.fasta	77.2484
S82_metabat_6.fasta	GCF_014304795.1_ASM1430479v1_genomic.gbff.fasta	77.1805
S82_metabat_6.fasta	GCF_014279595.1_ASM1427959v1_genomic.gbff.fasta	76.9301
S83_maxbin_09.fasta	S83_maxbin_09.fasta	100
S83_maxbin_09.fasta	S80_maxbin_15.fasta	98.3344
S83_maxbin_09.fasta	S82_metabat_6.fasta	97.8203
S83_maxbin_09.fasta	S84_metabat_07.fasta	97.5121
S83_maxbin_09.fasta	S81_maxbin_08.fasta	97.5069
S83_maxbin_09.fasta	S79_metabat_3.fasta	97.3858
S83_maxbin_09.fasta	GCF_000012505.1_ASM1250v1_genomic.gbff.fasta	88.2322
S83_maxbin_09.fasta	GCF_014280075.1_ASM1428007v1_genomic.gbff.fasta	78.5953
S83_maxbin_09.fasta	GCF_014280115.1_ASM1428011v1_genomic.gbff.fasta	78.4623
S83_maxbin_09.fasta	GCF_014279635.1_ASM1427963v1_genomic.gbff.fasta	78.4127
S83_maxbin_09.fasta	GCF_014279895.1_ASM1427989v1_genomic.gbff.fasta	78.4058
S83_maxbin_09.fasta	GCF_014280175.1_ASM1428017v1_genomic.gbff.fasta	78.4015
S83_maxbin_09.fasta	GCF_014279535.1_ASM1427953v1_genomic.gbff.fasta	78.3347
S83_maxbin_09.fasta	GCF_000012625.1_ASM1262v1_genomic.gbff.fasta	78.2786
S83_maxbin_09.fasta	GCF_014279615.1_ASM1427961v1_genomic.gbff.fasta	78.2566
S83_maxbin_09.fasta	GCF_000737595.1_ASM73759v1_genomic.gbff.fasta	78.243
S83_maxbin_09.fasta	GCF_014279755.1_ASM1427975v1_genomic.gbff.fasta	78.1512
S83_maxbin_09.fasta	GCF_000161795.2_ASM16179v2_genomic.gbff.fasta	78.1164
S83_maxbin_09.fasta	GCF_000737575.1_ASM73757v1_genomic.gbff.fasta	78.031
S83_maxbin_09.fasta	GCF_014280215.1_ASM1428021v1_genomic.gbff.fasta	77.9542
S83_maxbin_09.fasta	GCF_014280195.1_ASM1428019v1_genomic.gbff.fasta	77.9287
S83_maxbin_09.fasta	GCF_014279955.1_ASM1427995v1_genomic.gbff.fasta	77.8446
S83_maxbin_09.fasta	GCF_000195975.1_ASM19597v1_genomic.gbff.fasta	77.5905
S83_maxbin_09.fasta	GCF_014280015.1_ASM1428001v1_genomic.gbff.fasta	77.5871
S83_maxbin_09.fasta	GCF_014304815.1_ASM1430481v1_genomic.gbff.fasta	77.4511
S83_maxbin_09.fasta	GCF_014279815.1_ASM1427981v1_genomic.gbff.fasta	77.3757
S83_maxbin_09.fasta	GCF_001182765.1_WH8103.1_genomic.gbff.fasta	77.3255
S83_maxbin_09.fasta	GCF_014279875.1_ASM1427987v1_genomic.gbff.fasta	77.3236
S83_maxbin_09.fasta	GCF_014280055.1_ASM1428005v1_genomic.gbff.fasta	77.3229
S83_maxbin_09.fasta	GCF_014279795.1_ASM1427979v1_genomic.gbff.fasta	77.3136
S83_maxbin_09.fasta	GCF_014280035.1_ASM1428003v1_genomic.gbff.fasta	77.2716
S83_maxbin_09.fasta	GCF_000737535.1_ASM73753v1_genomic.gbff.fasta	77.1708
S83_maxbin_09.fasta	GCF_004209775.1_ASM420977v1_genomic.gbff.fasta	77.1081
S83_maxbin_09.fasta	GCF_014304795.1_ASM1430479v1_genomic.gbff.fasta	77.1081
S83_maxbin_09.fasta	GCF_014280095.1_ASM1428009v1_genomic.gbff.fasta	77.0761
S83_maxbin_09.fasta	GCF_014279595.1_ASM1427959v1_genomic.gbff.fasta	76.8731
S83_maxbin_09.fasta	GCF_000179235.2_ASM17923v2_genomic.gbff.fasta	76.8567
S84_metabat_04.fasta	S84_metabat_04.fasta	100
S84_metabat_04.fasta	S77_metabat_06.fasta	98.1512
S84_metabat_06.fasta	S84_metabat_06.fasta	100
S84_metabat_07.fasta	S84_metabat_07.fasta	99.9999
S84_metabat_07.fasta	S80_maxbin_15.fasta	98.4171
S84_metabat_07.fasta	S82_metabat_6.fasta	97.8502
S84_metabat_07.fasta	S79_metabat_3.fasta	97.6495
S84_metabat_07.fasta	S81_maxbin_08.fasta	97.635
S84_metabat_07.fasta	S83_maxbin_09.fasta	97.2104
S84_metabat_07.fasta	GCF_000012505.1_ASM1250v1_genomic.gbff.fasta	88.3483
S84_metabat_07.fasta	GCF_014279775.1_ASM1427977v1_genomic.gbff.fasta	78.7797
S84_metabat_07.fasta	GCF_014280175.1_ASM1428017v1_genomic.gbff.fasta	78.7708
S84_metabat_07.fasta	GCF_014279835.1_ASM1427983v1_genomic.gbff.fasta	78.5766
S84_metabat_07.fasta	GCF_014279635.1_ASM1427963v1_genomic.gbff.fasta	78.5089
S84_metabat_07.fasta	GCF_014279755.1_ASM1427975v1_genomic.gbff.fasta	78.4874
S84_metabat_07.fasta	GCF_000737575.1_ASM73757v1_genomic.gbff.fasta	78.4553
S84_metabat_07.fasta	GCF_014280115.1_ASM1428011v1_genomic.gbff.fasta	78.3932
S84_metabat_07.fasta	GCF_000012625.1_ASM1262v1_genomic.gbff.fasta	78.3638
S84_metabat_07.fasta	GCF_014280215.1_ASM1428021v1_genomic.gbff.fasta	78.3401
S84_metabat_07.fasta	GCF_014280075.1_ASM1428007v1_genomic.gbff.fasta	78.326
S84_metabat_07.fasta	GCF_014280195.1_ASM1428019v1_genomic.gbff.fasta	78.3144
S84_metabat_07.fasta	GCF_000737595.1_ASM73759v1_genomic.gbff.fasta	78.3099
S84_metabat_07.fasta	GCF_014279535.1_ASM1427953v1_genomic.gbff.fasta	78.2915
S84_metabat_07.fasta	GCF_014279555.1_ASM1427955v1_genomic.gbff.fasta	78.2907
S84_metabat_07.fasta	GCF_014279895.1_ASM1427989v1_genomic.gbff.fasta	78.2743
S84_metabat_07.fasta	GCF_000161795.2_ASM16179v2_genomic.gbff.fasta	78.2047
S84_metabat_07.fasta	GCF_014279795.1_ASM1427979v1_genomic.gbff.fasta	78.1401
S84_metabat_07.fasta	GCF_014279615.1_ASM1427961v1_genomic.gbff.fasta	78.1167
S84_metabat_07.fasta	GCF_014280015.1_ASM1428001v1_genomic.gbff.fasta	78.1152
S84_metabat_07.fasta	GCF_014279955.1_ASM1427995v1_genomic.gbff.fasta	78.1143
S84_metabat_07.fasta	GCF_014279655.1_ASM1427965v1_genomic.gbff.fasta	78.0564
S84_metabat_07.fasta	GCF_001182765.1_WH8103.1_genomic.gbff.fasta	78.0493
S84_metabat_07.fasta	GCF_014304815.1_ASM1430481v1_genomic.gbff.fasta	78.0074
S84_metabat_07.fasta	GCF_000195975.1_ASM19597v1_genomic.gbff.fasta	78.0022
S84_metabat_07.fasta	GCF_014279875.1_ASM1427987v1_genomic.gbff.fasta	77.9934
S84_metabat_07.fasta	GCF_014280055.1_ASM1428005v1_genomic.gbff.fasta	77.9923
S84_metabat_07.fasta	GCF_000014585.1_ASM1458v1_genomic.gbff.fasta	77.9167
S84_metabat_07.fasta	GCF_014280095.1_ASM1428009v1_genomic.gbff.fasta	77.8714
S84_metabat_07.fasta	GCF_014279595.1_ASM1427959v1_genomic.gbff.fasta	77.8538
S84_metabat_07.fasta	GCF_014280035.1_ASM1428003v1_genomic.gbff.fasta	77.8491
S84_metabat_07.fasta	GCF_014279975.1_ASM1427997v1_genomic.gbff.fasta	77.8354
S84_metabat_07.fasta	GCF_004209775.1_ASM420977v1_genomic.gbff.fasta	77.8032
S84_metabat_07.fasta	GCF_014304795.1_ASM1430479v1_genomic.gbff.fasta	77.7928
S84_metabat_07.fasta	GCF_000737535.1_ASM73753v1_genomic.gbff.fasta	77.7526
S84_metabat_07.fasta	GCF_014279815.1_ASM1427981v1_genomic.gbff.fasta	77.7391
S84_metabat_07.fasta	GCF_014279855.1_ASM1427985v1_genomic.gbff.fasta	77.2132
S84_metabat_07.fasta	GCF_015840915.1_ASM1584091v1_genomic.gbff.fasta	77.1396
S84_metabat_07.fasta	GCF_000179235.2_ASM17923v2_genomic.gbff.fasta	77.1198
S84_metabat_07.fasta	GCF_015840525.1_ASM1584052v1_genomic.gbff.fasta	77.0799
Archaea
Genome 1	Genome 2	ANI Score (%)
GCF_000018465.1_ASM1846v1_genomic.gbff_.fasta	S75_metabat_05.fasta	79.62
GCF_000018465.1_ASM1846v1_genomic.gbff_.fasta	S78_metabat_6.fasta	79.5867
GCF_000018465.1_ASM1846v1_genomic.gbff_.fasta	S76_metabat_4.fasta	79.3391
GCF_000018465.1_ASM1846v1_genomic.gbff_.fasta	S77_metabat_07.fasta	78.9962
GCF_000299365.1_ASM29936v1_genomic.gbff_.fasta	S75_metabat_05.fasta	79.4827
GCF_000299365.1_ASM29936v1_genomic.gbff_.fasta	S76_metabat_4.fasta	78.958
GCF_000299365.1_ASM29936v1_genomic.gbff_.fasta	S77_metabat_07.fasta	78.9555
GCF_000299365.1_ASM29936v1_genomic.gbff_.fasta	S78_metabat_6.fasta	78.6784
GCF_000299395.1_ASM29939v1_genomic.gbff_.fasta	S75_metabat_05.fasta	79.9725
GCF_000299395.1_ASM29939v1_genomic.gbff_.fasta	S76_metabat_4.fasta	79.6872
GCF_000299395.1_ASM29939v1_genomic.gbff_.fasta	S78_metabat_6.fasta	79.341
GCF_000299395.1_ASM29939v1_genomic.gbff_.fasta	S77_metabat_07.fasta	79.3214
GCF_000812185.1_ASM81218v1_genomic.gbff_.fasta	S78_metabat_6.fasta	81.6548
GCF_000812185.1_ASM81218v1_genomic.gbff_.fasta	S77_metabat_07.fasta	80.4413
GCF_000812185.1_ASM81218v1_genomic.gbff_.fasta	S75_metabat_05.fasta	77.4671
GCF_000812185.1_ASM81218v1_genomic.gbff_.fasta	S76_metabat_4.fasta	77.3023
GCF_000875775.1_ASM87577v1_genomic.gbff_.fasta	S75_metabat_05.fasta	79.7854
GCF_000875775.1_ASM87577v1_genomic.gbff_.fasta	S78_metabat_6.fasta	79.1387
GCF_000875775.1_ASM87577v1_genomic.gbff_.fasta	S76_metabat_4.fasta	79.1078
GCF_000875775.1_ASM87577v1_genomic.gbff_.fasta	S77_metabat_07.fasta	78.8621
GCF_000956175.1_ASM95617v1_genomic.gbff_.fasta	S75_metabat_05.fasta	80.0855
GCF_000956175.1_ASM95617v1_genomic.gbff_.fasta	S76_metabat_4.fasta	79.7601
GCF_000956175.1_ASM95617v1_genomic.gbff_.fasta	S77_metabat_07.fasta	79.3444
GCF_000956175.1_ASM95617v1_genomic.gbff_.fasta	S78_metabat_6.fasta	79.0589
GCF_002156965.1_ASM215696v1_genomic.gbff_.fasta	S75_metabat_05.fasta	85.267
GCF_002156965.1_ASM215696v1_genomic.gbff_.fasta	S76_metabat_4.fasta	84.8113
GCF_002156965.1_ASM215696v1_genomic.gbff_.fasta	S78_metabat_6.fasta	84.7467
GCF_002156965.1_ASM215696v1_genomic.gbff_.fasta	S77_metabat_07.fasta	84.6022
GCF_006740685.1_ASM674068v1_genomic.gbff_.fasta	S75_metabat_05.fasta	79.8595
GCF_006740685.1_ASM674068v1_genomic.gbff_.fasta	S76_metabat_4.fasta	79.2484
GCF_006740685.1_ASM674068v1_genomic.gbff_.fasta	S78_metabat_6.fasta	79.2409
GCF_006740685.1_ASM674068v1_genomic.gbff_.fasta	S77_metabat_07.fasta	78.9903
GCF_013407145.1_ASM1340714v1_genomic.gbff_.fasta	S75_metabat_05.fasta	80.6474
GCF_013407145.1_ASM1340714v1_genomic.gbff_.fasta	S78_metabat_6.fasta	80.2559
GCF_013407145.1_ASM1340714v1_genomic.gbff_.fasta	S77_metabat_07.fasta	80.24
GCF_013407145.1_ASM1340714v1_genomic.gbff_.fasta	S76_metabat_4.fasta	80.0791
GCF_013407165.1_ASM1340716v1_genomic.gbff_.fasta	S75_metabat_05.fasta	80.5064
GCF_013407165.1_ASM1340716v1_genomic.gbff_.fasta	S76_metabat_4.fasta	80.1545
GCF_013407165.1_ASM1340716v1_genomic.gbff_.fasta	S78_metabat_6.fasta	80.0148
GCF_013407165.1_ASM1340716v1_genomic.gbff_.fasta	S77_metabat_07.fasta	79.2842
GCF_013407185.1_ASM1340718v1_genomic.gbff_.fasta	S75_metabat_05.fasta	79.8503
GCF_013407185.1_ASM1340718v1_genomic.gbff_.fasta	S76_metabat_4.fasta	79.6513
GCF_013407185.1_ASM1340718v1_genomic.gbff_.fasta	S78_metabat_6.fasta	79.3074
GCF_013407185.1_ASM1340718v1_genomic.gbff_.fasta	S77_metabat_07.fasta	78.9801
GCF_013407385.1_ASM1340738v1_genomic.gbff_.fasta	S75_metabat_05.fasta	78.8856
GCF_013407385.1_ASM1340738v1_genomic.gbff_.fasta	S76_metabat_4.fasta	78.6696
GCF_013407385.1_ASM1340738v1_genomic.gbff_.fasta	S78_metabat_6.fasta	78.5337
GCF_013407385.1_ASM1340738v1_genomic.gbff_.fasta	S77_metabat_07.fasta	78.3601
S75_maxbin_06.fasta	S75_maxbin_06.fasta	100
S75_maxbin_06.fasta	S77_metabat_01.fasta	99.501
S75_maxbin_06.fasta	S84_metabat_03.fasta	99.2623
S75_maxbin_06.fasta	S82_metabat_3.fasta	99.221
S75_maxbin_06.fasta	S78_metabat_2.fasta	99.2181
S75_maxbin_06.fasta	S81_metabat_03.fasta	99.185
S75_maxbin_06.fasta	S76_metabat_1.fasta	99.1456
S75_maxbin_06.fasta	S83_metabat_2.fasta	99.0774
S75_metabat_05.fasta	S75_metabat_05.fasta	100
S75_metabat_05.fasta	S76_metabat_4.fasta	98.6777
S75_metabat_05.fasta	S77_metabat_07.fasta	98.1154
S75_metabat_05.fasta	S78_metabat_6.fasta	97.5885
S75_metabat_05.fasta	GCF_002156965.1_ASM215696v1_genomic.gbff_.fasta	85.5785
S75_metabat_05.fasta	GCF_013407145.1_ASM1340714v1_genomic.gbff_.fasta	81.035
S75_metabat_05.fasta	GCF_013407165.1_ASM1340716v1_genomic.gbff_.fasta	80.9991
S75_metabat_05.fasta	GCF_000956175.1_ASM95617v1_genomic.gbff_.fasta	80.4336
S75_metabat_05.fasta	GCF_000299395.1_ASM29939v1_genomic.gbff_.fasta	80.2031
S75_metabat_05.fasta	GCF_013407185.1_ASM1340718v1_genomic.gbff_.fasta	80.1672
S75_metabat_05.fasta	GCF_000018465.1_ASM1846v1_genomic.gbff_.fasta	80.1035
S75_metabat_05.fasta	GCF_006740685.1_ASM674068v1_genomic.gbff_.fasta	79.9497
S75_metabat_05.fasta	GCF_000299365.1_ASM29936v1_genomic.gbff_.fasta	79.7338
S75_metabat_05.fasta	GCF_000875775.1_ASM87577v1_genomic.gbff_.fasta	79.6224
S75_metabat_05.fasta	GCF_013407385.1_ASM1340738v1_genomic.gbff_.fasta	78.8292
S75_metabat_05.fasta	GCF_000812185.1_ASM81218v1_genomic.gbff_.fasta	77.5281
S76_metabat_1.fasta	S76_metabat_1.fasta	100
S76_metabat_1.fasta	S77_metabat_01.fasta	99.4724
S76_metabat_1.fasta	S82_metabat_3.fasta	99.2672
S76_metabat_1.fasta	S75_maxbin_06.fasta	99.1983
S76_metabat_1.fasta	S84_metabat_03.fasta	99.1532
S76_metabat_1.fasta	S83_metabat_2.fasta	99.142
S76_metabat_1.fasta	S78_metabat_2.fasta	99.0925
S76_metabat_1.fasta	S81_metabat_03.fasta	99.0845
S76_metabat_4.fasta	S76_metabat_4.fasta	100
S76_metabat_4.fasta	S75_metabat_05.fasta	98.6196
S76_metabat_4.fasta	S78_metabat_6.fasta	98.0622
S76_metabat_4.fasta	S77_metabat_07.fasta	98.0092
S76_metabat_4.fasta	GCF_002156965.1_ASM215696v1_genomic.gbff_.fasta	84.9016
S76_metabat_4.fasta	GCF_013407165.1_ASM1340716v1_genomic.gbff_.fasta	80.7678
S76_metabat_4.fasta	GCF_013407145.1_ASM1340714v1_genomic.gbff_.fasta	80.3404
S76_metabat_4.fasta	GCF_006740685.1_ASM674068v1_genomic.gbff_.fasta	80.0145
S76_metabat_4.fasta	GCF_000299395.1_ASM29939v1_genomic.gbff_.fasta	79.9803
S76_metabat_4.fasta	GCF_013407185.1_ASM1340718v1_genomic.gbff_.fasta	79.8865
S76_metabat_4.fasta	GCF_000956175.1_ASM95617v1_genomic.gbff_.fasta	79.713
S76_metabat_4.fasta	GCF_000018465.1_ASM1846v1_genomic.gbff_.fasta	79.6328
S76_metabat_4.fasta	GCF_000875775.1_ASM87577v1_genomic.gbff_.fasta	79.1229
S76_metabat_4.fasta	GCF_000299365.1_ASM29936v1_genomic.gbff_.fasta	79.0285
S76_metabat_4.fasta	GCF_013407385.1_ASM1340738v1_genomic.gbff_.fasta	78.3686
S76_metabat_4.fasta	GCF_000812185.1_ASM81218v1_genomic.gbff_.fasta	77.6388
S77_maxbin_10.fasta	S77_maxbin_10.fasta	100
S77_metabat_01.fasta	S77_metabat_01.fasta	100
S77_metabat_01.fasta	S84_metabat_03.fasta	99.3897
S77_metabat_01.fasta	S75_maxbin_06.fasta	99.3694
S77_metabat_01.fasta	S78_metabat_2.fasta	99.3142
S77_metabat_01.fasta	S82_metabat_3.fasta	99.2809
S77_metabat_01.fasta	S76_metabat_1.fasta	99.2328
S77_metabat_01.fasta	S81_metabat_03.fasta	99.2113
S77_metabat_01.fasta	S83_metabat_2.fasta	99.1196
S77_metabat_07.fasta	S77_metabat_07.fasta	100
S77_metabat_07.fasta	S75_metabat_05.fasta	98.1052
S77_metabat_07.fasta	S76_metabat_4.fasta	97.6436
S77_metabat_07.fasta	S78_metabat_6.fasta	97.4716
S77_metabat_07.fasta	GCF_002156965.1_ASM215696v1_genomic.gbff_.fasta	85.1769
S77_metabat_07.fasta	GCF_000812185.1_ASM81218v1_genomic.gbff_.fasta	80.6562
S77_metabat_07.fasta	GCF_013407145.1_ASM1340714v1_genomic.gbff_.fasta	80.3658
S77_metabat_07.fasta	GCF_013407165.1_ASM1340716v1_genomic.gbff_.fasta	79.7924
S77_metabat_07.fasta	GCF_000299395.1_ASM29939v1_genomic.gbff_.fasta	79.6795
S77_metabat_07.fasta	GCF_000956175.1_ASM95617v1_genomic.gbff_.fasta	79.4573
S77_metabat_07.fasta	GCF_000299365.1_ASM29936v1_genomic.gbff_.fasta	79.3333
S77_metabat_07.fasta	GCF_000875775.1_ASM87577v1_genomic.gbff_.fasta	79.2705
S77_metabat_07.fasta	GCF_013407185.1_ASM1340718v1_genomic.gbff_.fasta	79.2606
S77_metabat_07.fasta	GCF_000018465.1_ASM1846v1_genomic.gbff_.fasta	79.1675
S77_metabat_07.fasta	GCF_006740685.1_ASM674068v1_genomic.gbff_.fasta	79.0777
S77_metabat_07.fasta	GCF_013407385.1_ASM1340738v1_genomic.gbff_.fasta	78.7242
S78_metabat_2.fasta	S78_metabat_2.fasta	100
S78_metabat_2.fasta	S77_metabat_01.fasta	99.4055
S78_metabat_2.fasta	S75_maxbin_06.fasta	99.3422
S78_metabat_2.fasta	S82_metabat_3.fasta	99.2357
S78_metabat_2.fasta	S84_metabat_03.fasta	99.2212
S78_metabat_2.fasta	S81_metabat_03.fasta	99.1534
S78_metabat_2.fasta	S76_metabat_1.fasta	99.025
S78_metabat_2.fasta	S83_metabat_2.fasta	99.013
S78_metabat_6.fasta	S78_metabat_6.fasta	100
S78_metabat_6.fasta	S76_metabat_4.fasta	98.0646
S78_metabat_6.fasta	S75_metabat_05.fasta	97.5901
S78_metabat_6.fasta	S77_metabat_07.fasta	97.2022
S78_metabat_6.fasta	GCF_002156965.1_ASM215696v1_genomic.gbff_.fasta	85.0555
S78_metabat_6.fasta	GCF_000812185.1_ASM81218v1_genomic.gbff_.fasta	81.9054
S78_metabat_6.fasta	GCF_013407145.1_ASM1340714v1_genomic.gbff_.fasta	80.5667
S78_metabat_6.fasta	GCF_013407165.1_ASM1340716v1_genomic.gbff_.fasta	80.363
S78_metabat_6.fasta	GCF_013407185.1_ASM1340718v1_genomic.gbff_.fasta	79.6928
S78_metabat_6.fasta	GCF_000956175.1_ASM95617v1_genomic.gbff_.fasta	79.6491
S78_metabat_6.fasta	GCF_000299395.1_ASM29939v1_genomic.gbff_.fasta	79.5822
S78_metabat_6.fasta	GCF_006740685.1_ASM674068v1_genomic.gbff_.fasta	79.5019
S78_metabat_6.fasta	GCF_000018465.1_ASM1846v1_genomic.gbff_.fasta	79.3308
S78_metabat_6.fasta	GCF_000875775.1_ASM87577v1_genomic.gbff_.fasta	79.1929
S78_metabat_6.fasta	GCF_000299365.1_ASM29936v1_genomic.gbff_.fasta	79.0044
S78_metabat_6.fasta	GCF_013407385.1_ASM1340738v1_genomic.gbff_.fasta	78.5521
S81_metabat_03.fasta	S81_metabat_03.fasta	100
S81_metabat_03.fasta	S77_metabat_01.fasta	99.4414
S81_metabat_03.fasta	S84_metabat_03.fasta	99.3205
S81_metabat_03.fasta	S75_maxbin_06.fasta	99.2588
S81_metabat_03.fasta	S82_metabat_3.fasta	99.2355
S81_metabat_03.fasta	S78_metabat_2.fasta	99.1985
S81_metabat_03.fasta	S83_metabat_2.fasta	99.1879
S81_metabat_03.fasta	S76_metabat_1.fasta	99.0312
S82_metabat_3.fasta	S82_metabat_3.fasta	100
S82_metabat_3.fasta	S77_metabat_01.fasta	99.5172
S82_metabat_3.fasta	S81_metabat_03.fasta	99.3158
S82_metabat_3.fasta	S75_maxbin_06.fasta	99.239
S82_metabat_3.fasta	S84_metabat_03.fasta	99.2318
S82_metabat_3.fasta	S78_metabat_2.fasta	99.1462
S82_metabat_3.fasta	S83_metabat_2.fasta	99.1176
S82_metabat_3.fasta	S76_metabat_1.fasta	99.0028
S83_metabat_2.fasta	S83_metabat_2.fasta	99.9998
S83_metabat_2.fasta	S77_metabat_01.fasta	99.4984
S83_metabat_2.fasta	S84_metabat_03.fasta	99.308
S83_metabat_2.fasta	S81_metabat_03.fasta	99.2105
S83_metabat_2.fasta	S75_maxbin_06.fasta	99.165
S83_metabat_2.fasta	S82_metabat_3.fasta	99.1242
S83_metabat_2.fasta	S78_metabat_2.fasta	99.092
S83_metabat_2.fasta	S76_metabat_1.fasta	99.0372
S84_metabat_03.fasta	S84_metabat_03.fasta	100
S84_metabat_03.fasta	S77_metabat_01.fasta	99.4884
S84_metabat_03.fasta	S75_maxbin_06.fasta	99.2317
S84_metabat_03.fasta	S78_metabat_2.fasta	99.2187
S84_metabat_03.fasta	S81_metabat_03.fasta	99.188
S84_metabat_03.fasta	S83_metabat_2.fasta	99.1282
S84_metabat_03.fasta	S82_metabat_3.fasta	99.1079
S84_metabat_03.fasta	S76_metabat_1.fasta	99.0737

## Sheet: Tab 6
gene_description	module	header	SK1_Gammaproteobacteria	SK2_Gammaproteobacteria	SK3_Cyanobacteriia	SK4_Cyanobacteriia	SK5_Cyanobacteriia	SK5_Gammaproteobacteria_a	SK5_Gammaproteobacteria_b	SP2_Gammaproteobacteria	SP3_Cyanobacteriia	SP4_Cyanobacteriia	SP5_Cyanobacteria
2-oxoglutarate:ferredoxin oxidoreductase	Arnon-Buchanan cycle	C1	0	0	0	0	0	0	2	0	0	0	0
aconitate hydratase	Arnon-Buchanan cycle	C1	1	1	0	0	1	2	2	1	0	1	1
fumarate hydratase	Arnon-Buchanan cycle	C1	1	1	0	0	1	0	0	0	1	1	1
isocitrate dehydrogenase	Arnon-Buchanan cycle	C1	1	1	0	1	0	1	1	1	0	1	0
phosphoenolpyruvate carboxylase	Arnon-Buchanan cycle	C1	0	1	1	1	1	0	0	0	2	2	1
pyruvate,water dikinase	Arnon-Buchanan cycle	C1	1	0	0	0	0	0	0	0	0	0	0
succinate dehydrogenase / fumarate reductase	Arnon-Buchanan cycle	C1	2	2	0	0	0	2	6	2	0	0	0
succinyl-CoA synthetase	Arnon-Buchanan cycle	C1	2	2	0	0	0	2	2	2	0	0	0
fructose-1,6-bisphosphatase	Calvin cycle	C1	0	4	0	0	0	0	0	0	0	0	0
fructose-bisphosphate aldolase	Calvin cycle	C1	2	4	4	0	4	2	0	6	0	6	4
glyceraldehyde-3-phosphate dehydrogenase	Calvin cycle	C1	2	2	2	2	2	0	0	0	2	4	2
phosphoglycerate kinase	Calvin cycle	C1	2	2	2	2	0	2	0	6	2	2	2
phosphoribulokinase	Calvin cycle	C1	0	0	2	2	2	0	0	0	2	2	2
ribose 5-phosphate isomerase	Calvin cycle	C1	2	0	2	2	4	2	2	2	2	2	2
ribulose-bisphosphate carboxylase	Calvin cycle	C1	0	0	4	4	4	0	0	0	4	4	2
transketolase	Calvin cycle	C1	2	4	4	2	0	2	2	4	2	2	4
acetyl-CoA C-acetyltransferase	Dicarboxylate-hydroxybutyrate cycle	C1	2	2	0	0	0	4	1	3	0	0	0
fumarate hydratase	Dicarboxylate-hydroxybutyrate cycle	C1	1	1	0	0	0	0	0	0	0	0	0
phosphoenolpyruvate carboxylase	Dicarboxylate-hydroxybutyrate cycle	C1	0	1	1	1	1	0	0	0	2	2	1
pyruvate, water dikinase	Dicarboxylate-hydroxybutyrate cycle	C1	1	0	0	0	0	0	0	0	0	0	0
succinate dehydrogenase / fumarate reductase	Dicarboxylate-hydroxybutyrate cycle	C1	2	1	0	0	0	2	5	2	0	0	0
succinyl-CoA synthetase	Dicarboxylate-hydroxybutyrate cycle	C1	2	2	0	0	0	2	2	2	0	0	0
acetyl-CoA C-acetyltransferase	Hydroxypropionate-hydroxybutylate cycle	C1	2	2	0	0	0	4	1	3	0	0	0
acetate kinase	Methanogenesis	C1	0	1	0	0	0	0	0	0	0	0	0
acetyl-CoA synthetase	Methanogenesis	C1	0	1	1	1	1	2	1	1	1	1	1
mttB	Methanogenesis	C1	4	0	0	0	0	1	0	0	0	1	1
phosphate acetyltransferase	Methanogenesis	C1	0	1	0	0	0	0	0	0	0	0	0
formate--tetrahydrofolate ligase	Wood-Ljungdahl pathway	C1	1	0	0	0	0	1	0	1	0	0	0
formate dehydrogenase	Wood-Ljungdahl pathway	C1	0	0	0	0	0	0	1	0	0	0	0
methylenetetrahydrofolate dehydrogenase (NADP+) / methenyltetrahydrofolate cyclohydrolase	Wood-Ljungdahl pathway	C1	1	1	1	1	1	0	0	1	1	1	1
methylenetetrahydrofolate reductase	Wood-Ljungdahl pathway	C1	0	0	1	1	1	0	1	0	1	1	0
enolase	Embden-Meyerhof pathway	Carbon utilisation	2	2	2	2	2	2	2	2	2	2	2
fructose-bisphosphate aldolase	Embden-Meyerhof pathway	Carbon utilisation	1	2	2	0	2	1	0	3	0	3	2
glucose-6-phosphate isomerase	Embden-Meyerhof pathway	Carbon utilisation	0	0	1	1	1	0	0	0	1	1	1
glyceraldehyde 3-phosphate dehydrogenase	Embden-Meyerhof pathway	Carbon utilisation	2	2	2	2	2	0	0	0	2	4	2
hexokinase/glucokinase	Embden-Meyerhof pathway	Carbon utilisation	0	1	1	1	0	0	0	0	1	1	1
phosphoglycerate kinase	Embden-Meyerhof pathway	Carbon utilisation	2	2	2	2	0	2	0	6	2	2	2
phosphoglycerate mutase	Embden-Meyerhof pathway	Carbon utilisation	2	2	2	2	0	2	2	2	0	2	0
pyruvate kinase	Embden-Meyerhof pathway	Carbon utilisation	2	2	2	2	2	0	0	0	2	2	2
triosephosphate isomerase	Embden-Meyerhof pathway	Carbon utilisation	0	2	2	2	2	2	2	2	2	2	2
2-dehydro-3-deoxyphosphogluconate aldolase	Entner-Doudoroff pathway	Carbon utilisation	0	6	0	0	0	0	0	0	0	0	0
6-phosphogluconolactonase	Entner-Doudoroff pathway	Carbon utilisation	0	1	1	1	1	0	0	0	1	1	1
aldose 1-epimerase	Entner-Doudoroff pathway	Carbon utilisation	0	1	0	0	0	0	0	0	0	0	0
enolase	Entner-Doudoroff pathway	Carbon utilisation	1	1	1	1	1	1	1	1	1	1	1
fructose-1,6-bisphosphatase	Entner-Doudoroff pathway	Carbon utilisation	0	2	0	0	0	0	0	0	0	0	0
fructose-bisphosphate aldolase	Entner-Doudoroff pathway	Carbon utilisation	1	2	2	0	2	1	0	3	0	3	2
glucose-6-phosphate 1-dehydrogenase	Entner-Doudoroff pathway	Carbon utilisation	0	0	1	1	0	0	0	0	1	1	1
glyceraldehyde 3-phosphate dehydrogenase	Entner-Doudoroff pathway	Carbon utilisation	2	2	2	2	2	0	0	0	2	4	2
phosphoenolpyruvate carboxykinase	Entner-Doudoroff pathway	Carbon utilisation	1	1	0	0	0	1	1	1	0	0	1
phosphogluconate dehydratase	Entner-Doudoroff pathway	Carbon utilisation	0	1	0	0	0	0	0	0	0	0	0
phosphoglycerate kinase	Entner-Doudoroff pathway	Carbon utilisation	2	2	2	2	0	2	0	6	2	2	2
phosphoglycerate mutase	Entner-Doudoroff pathway	Carbon utilisation	1	1	1	1	0	1	1	1	0	1	0
triosephosphate isomerase	Entner-Doudoroff pathway	Carbon utilisation	0	1	1	1	1	1	1	1	1	1	1
UDP-glucose 4-epimerase	Entner-Doudoroff pathway	Carbon utilisation	0	1	1	0	0	0	0	0	0	0	1
aconitate hydratase	Glyoxylate cycle	Carbon utilisation	1	1	0	0	1	2	2	1	0	1	1
citrate synthase	Glyoxylate cycle	Carbon utilisation	1	0	1	1	1	0	0	0	1	1	1
isocitrate lyase	Glyoxylate cycle	Carbon utilisation	1	1	0	0	0	0	1	1	0	0	0
6-phosphogluconate dehydrogenase	Pentose phosphate pathway	Carbon utilisation	0	2	2	2	2	0	0	0	2	2	2
6-phosphogluconolactonase	Pentose phosphate pathway	Carbon utilisation	0	2	2	2	2	0	0	0	2	2	2
gluconolactonase	Pentose phosphate pathway	Carbon utilisation	0	0	1	0	1	0	0	0	0	0	0
glucose-6-phosphate 1-dehydrogenase	Pentose phosphate pathway	Carbon utilisation	0	0	2	2	0	0	0	0	2	2	2
glucose-6-phosphate isomerase	Pentose phosphate pathway	Carbon utilisation	0	0	1	1	1	0	0	0	1	1	1
ribose-phosphate pyrophosphokinase	Pentose phosphate pathway	Carbon utilisation	1	2	1	0	1	0	1	1	0	1	1
ribose 5-phosphate isomerase	Pentose phosphate pathway	Carbon utilisation	2	0	2	2	4	2	2	2	2	2	2
ribose 5-phosphate isomerase A	Pentose phosphate pathway	Carbon utilisation	1	0	1	1	2	1	1	1	1	1	1
ribulose-phosphate 3-epimerase	Pentose phosphate pathway	Carbon utilisation	2	2	0	0	0	2	2	2	2	0	0
transaldolase	Pentose phosphate pathway	Carbon utilisation	0	4	2	2	2	0	0	0	2	2	2
transketolase	Pentose phosphate pathway	Carbon utilisation	2	4	4	2	0	2	2	4	2	2	4
2-oxoglutarate dehydrogenase	TCA	Carbon utilisation	6	4	2	2	2	8	2	6	2	0	0
2-oxoglutarate ferredoxin oxidoreductase	TCA	Carbon utilisation	0	0	0	0	0	0	2	0	0	0	0
2-oxoglutarate/2-oxoacid ferredoxin oxidoreductase	TCA	Carbon utilisation	0	0	0	0	0	0	4	0	0	0	0
aconitate hydratase	TCA	Carbon utilisation	2	2	0	0	2	4	4	2	0	2	2
citrate synthase	TCA	Carbon utilisation	2	0	2	2	2	0	0	0	2	2	2
fumarate hydratase	TCA	Carbon utilisation	2	2	0	0	2	0	0	0	2	2	2
isocitrate dehydrogenase	TCA	Carbon utilisation	2	4	0	2	0	2	2	2	0	2	0
malate dehydrogenase	TCA	Carbon utilisation	1	0	2	0	0	0	0	0	0	2	2
succinate dehydrogenase / fumarate reductase	TCA	Carbon utilisation	4	4	0	0	0	4	12	4	0	0	0
succinyl-CoA synthetase	TCA	Carbon utilisation	6	6	0	0	0	6	6	6	0	0	0
GH36 alpha-galactosidase	Alpha-galactans	CAZY	1	0	0	0	0	0	0	0	0	0	0
GH38 alpha-mannosidase	Alpha-mannan	CAZY	0	0	1	1	1	0	0	0	1	2	1
GH63 processing alpha-glucosidase	Alpha-mannan	CAZY	0	1	0	0	0	0	0	0	0	0	0
GH1 beta-glucosidase	Amorphous Cellulose	CAZY	0	2	0	0	0	0	0	0	0	0	0
GH116 beta-glucosidase	Amorphous Cellulose	CAZY	0	0	1	1	1	0	0	0	1	1	1
GH16 xyloglucan:xyloglucosyltransferase	Amorphous Cellulose	CAZY	0	2	0	0	0	0	0	0	0	0	0
GH3 beta-glucosidase	Amorphous Cellulose	CAZY	0	4	1	1	1	2	1	2	1	1	1
GH5 endo-beta-1,4-glucanase / cellulase	Amorphous Cellulose	CAZY	0	0	0	0	0	0	1	0	0	0	0
GH8 chitosanase	Amorphous Cellulose	CAZY	0	1	0	0	0	0	0	0	0	0	0
GH49 dextranase	Arabinan	CAZY	0	0	0	0	0	0	0	0	0	1	1
GH127 beta-L-arabinofuranosidase	Arabinose	CAZY	0	1	0	0	0	0	0	0	0	0	0
GH146 beta-L-arabinofuranosidase	Arabinose	CAZY	0	1	0	0	0	0	0	0	0	0	0
GH42 beta-galactosidase	Beta-galactan	CAZY	1	0	0	0	0	0	0	0	0	0	0
CE1 acetyl xylan esterase	Carbohydrate	CAZY	0	7	0	0	0	2	2	2	0	0	0
CE11 UDP-3-0-acyl N-acetylglucosamine deacetylase	Carbohydrate	CAZY	1	1	1	1	0	1	1	1	0	1	1
CE3 acetyl xylan esterase	Carbohydrate	CAZY	0	0	0	0	0	0	1	0	0	0	0
CE9 N-acetylglucosamine 6-phosphate deacetylase	Carbohydrate	CAZY	1	1	1	0	0	0	0	0	0	2	1
CE4 acetyl xylan esterase	Chitin	CAZY	1	2	0	0	0	0	0	0	0	0	0
GH18 chitinase	Chitin	CAZY	0	2	0	0	0	0	0	0	0	0	0
GH19 chitinase	Chitin	CAZY	0	1	0	0	0	0	0	0	0	0	0
GH20 beta-hexosaminidase	Chitin	CAZY	1	4	0	0	0	0	0	0	0	0	0
GH23 lysozyme type G	Chitin	CAZY	1	5	2	2	2	1	2	1	2	3	2
GH73 lysozyme	Chitin	CAZY	1	2	0	0	0	0	0	0	0	0	0
GH84 N-acetyl beta-glucosaminidase	Chitin	CAZY	0	0	0	0	0	0	1	0	0	0	0
lytic polysaccharide monooxygenases	Crystalline Cellulose	CAZY	0	2	0	0	0	0	0	0	0	0	0
GH109 alpha-N-acetylgalactosaminidase	Mucin	CAZY	1	1	0	0	0	1	0	1	0	0	0
CE12 pectin acetylesterase	Pectin	CAZY	0	1	0	0	0	0	0	0	0	0	0
CE8 pectin methylesterase	Pectin	CAZY	0	1	0	0	0	0	0	0	0	0	0
GH105 unsaturated rhamnogalacturonyl hydrolase	Pectin	CAZY	0	2	0	0	0	0	0	0	0	0	0
PL1 pectate lyase	Pectin	CAZY	0	4	0	0	0	0	0	0	0	0	0
PL22 oligogalacturonate lyase / oligogalacturonide lyase	Pectin	CAZY	0	4	0	0	0	1	1	1	0	0	0
AA2 manganese peroxidase	Polyphenolics	CAZY	0	1	0	0	0	2	0	1	0	0	0
AA4 vanillyl-alcohol oxidase	Polyphenolics	CAZY	0	0	0	1	0	0	1	0	0	0	1
PL17 alginate lyase	Polysaccharide	CAZY	0	1	0	0	0	0	0	0	0	0	0
PL18 alginate lyase	Polysaccharide	CAZY	0	1	0	0	0	0	0	0	0	0	0
PL7 poly(beta-mannuronate) lyase / M-specific alginate lyase	Polysaccharide	CAZY	0	1	0	0	0	0	0	0	0	0	0
GH13 alpha-amylase	Starch	CAZY	0	7	6	4	4	0	0	0	4	5	3
GH15 glucoamylase	Starch	CAZY	0	1	0	0	0	0	0	0	0	0	0
GH57 alpha-amylase	Starch	CAZY	0	0	1	1	1	0	0	0	1	1	1
GH97 glucoamylase	Starch	CAZY	0	2	0	0	0	0	0	0	0	0	0
PL25 ulvan lyase	Sulf-Polysachharides	CAZY	0	0	0	0	0	0	0	0	0	0	1
PL6 alginate lyase	Sulf-Polysachharides	CAZY	0	2	0	0	0	0	0	0	0	0	0
GH31 alpha-glucosidase	Xyloglucan	CAZY	0	0	0	0	0	0	0	0	0	1	0
GH43 beta-xylosidase	Xyloglucan	CAZY	0	9	0	0	0	0	0	0	0	0	0
polyphenol oxidase	Polyphenolics	CAZY	0	1	1	1	1	0	1	0	1	1	2
2-oxopent-4-enoate/cis-2-oxohex-4-enoate hydratase	Catechol meta-cleavage	hydrocarbon degradation	0	0	0	0	0	1	0	1	0	0	0
4-hydroxy 2-oxovalerate aldolase	Catechol meta-cleavage	hydrocarbon degradation	0	0	0	0	0	1	0	1	0	0	0
acetaldehyde dehydrogenase	Catechol meta-cleavage	hydrocarbon degradation	0	0	0	0	0	1	0	1	0	0	0
5-carboxymethyl-2-hydroxymuconate isomerase	Homoprotocatechuate degradation	hydrocarbon degradation	0	1	0	0	0	0	0	0	0	0	0
2-hydroxychromene-2-carboxylate isomerase	Naphthalene degradation	hydrocarbon degradation	0	0	0	0	0	1	0	0	0	0	0
pcaC	protocatechuate degradation	hydrocarbon degradation	1	1	0	0	0	0	0	0	0	0	0
3-phenylpropionate/cinnamic acid dioxygenase	Trans-cinnamate degradation	hydrocarbon degradation	0	0	0	0	0	1	1	1	0	0	1
4-hydroxy 2-oxovalerate aldolase	Trans-cinnamate degradation	hydrocarbon degradation	0	0	0	0	0	1	0	1	0	0	0
acetaldehyde dehydrogenase	Trans-cinnamate degradation	hydrocarbon degradation	0	0	0	0	0	1	0	1	0	0	0
NRT: MFS transporter	Assimilatory nitrate reduction	Nitrogen	0	1	0	0	0	0	0	0	0	0	0
respiratory nitrite reductase	Dissimilatory nitrate reduction	Nitrogen	0	2	0	0	0	0	0	0	0	0	0
Aminopeptidases	Peptidase	Nitrogen	3	15	3	3	3	2	3	3	2	3	4
Aminopeptidases and carboxypeptidases	Peptidase	Nitrogen	0	5	0	0	0	1	0	1	0	0	0
Dipeptidases	Peptidase	Nitrogen	1	1	0	0	0	0	0	0	0	0	0
Dipeptidylpeptidase	Peptidase	Nitrogen	0	1	0	0	0	0	0	0	0	0	0
Endopeptidases	Peptidase	Nitrogen	16	93	41	31	29	28	38	29	28	43	44
Exopeptidases	Peptidase	Nitrogen	20	27	9	6	6	26	32	19	5	13	13
Isopeptidases	Peptidase	Nitrogen	0	0	1	1	0	0	0	0	0	0	1
glycine cleavage system	Photorespiration	Photosynthesis	4	4	4	1	4	4	4	2	2	3	4
psaA	Photosystem I	Photosynthesis	0	0	1	1	1	0	0	0	1	2	1
psaB	Photosystem I	Photosynthesis	0	0	1	1	1	0	0	0	1	1	1
psaC	Photosystem I	Photosynthesis	0	0	1	1	0	0	0	0	0	1	0
psaD	Photosystem I	Photosynthesis	0	0	1	1	1	0	0	0	1	1	1
psaE	Photosystem I	Photosynthesis	0	0	1	1	1	0	0	0	1	1	2
psaF	Photosystem I	Photosynthesis	0	0	1	1	1	0	0	0	1	1	1
psbA	Photosystem II	Photosynthesis	0	0	1	0	0	0	0	0	0	1	1
psbB	Photosystem II	Photosynthesis	0	0	1	1	1	0	0	0	1	1	1
psbC	Photosystem II	Photosynthesis	0	0	1	0	0	0	0	0	0	1	1
psbD	Photosystem II	Photosynthesis	0	0	1	0	0	0	0	0	0	1	1
psbE	Photosystem II	Photosynthesis	0	0	1	1	0	0	0	0	0	1	0
psbF	Photosystem II	Photosynthesis	0	0	1	1	0	0	0	0	0	1	0
ABC-2.A	ABC-2 type transport system	Transport system	1	1	1	1	1	0	2	1	1	1	1
ABC-2.P	ABC-2 type transport system	Transport system	0	1	0	0	0	0	0	1	0	0	0
urtA	Urea transport system	Transport system	0	0	1	0	0	0	0	0	0	0	0
urtB	Urea transport system	Transport system	0	0	1	0	0	0	0	0	0	0	1
urtC	Urea transport system	Transport system	0	0	1	0	0	0	0	0	0	0	1
urtD	Urea transport system	Transport system	0	0	1	0	0	0	0	0	0	0	1
urtE	Urea transport system	Transport system	0	0	1	0	0	0	0	0	0	0	1

## Sheet: Tab 7
gene_description	module	header	SK1_Nitrososphaeria	SK1_Poseidoniia	SK2_Nitrososphaeria	SK2_Poseidoniia	SK4_Poseidoniia	SK5_Poseidoniia	SP1_Nitrososphaeria	SP1_Poseidoniia	SP2_Nitrososphaeria	SP2_Poseidoniia_a	SP2_Poseidoniia_b	SP4_Poseidoniia	SP5_Poseidoniia
2-oxoglutarate:ferredoxin oxidoreductase	Arnon-Buchanan cycle	C1	0	1	2	2	2	2	0	2	1	2	2	2	2
aconitate hydratase	Arnon-Buchanan cycle	C1	0	0	0	0	1	0	0	1	0	0	1	1	1
fumarate hydratase	Arnon-Buchanan cycle	C1	0	0	0	1	1	1	0	1	0	1	1	0	1
isocitrate dehydrogenase	Arnon-Buchanan cycle	C1	0	1	0	1	1	1	0	1	0	1	1	1	1
malate dehydrogenase	Arnon-Buchanan cycle	C1	1	1	0	1	1	1	0	1	1	0	1	1	1
pyruvate,orthophosphate dikinase	Arnon-Buchanan cycle	C1	1	0	2	0	0	0	1	0	1	0	0	0	0
succinate dehydrogenase / fumarate reductase	Arnon-Buchanan cycle	C1	0	2	1	2	2	2	2	3	0	2	2	2	2
succinyl-CoA synthetase	Arnon-Buchanan cycle	C1	1	2	1	2	2	2	1	2	1	2	2	2	2
fructose-bisphosphate aldolase	Calvin cycle	C1	0	2	0	2	2	2	0	2	0	2	2	2	2
glyceraldehyde-3-phosphate dehydrogenase (phosphorylating)	Calvin cycle	C1	2	2	2	2	2	2	2	2	2	2	2	2	2
phosphoglycerate kinase	Calvin cycle	C1	4	0	6	2	0	2	4	2	4	2	2	2	2
ribose 5-phosphate isomerase	Calvin cycle	C1	0	2	4	2	2	2	0	2	6	2	2	2	2
transketolase	Calvin cycle	C1	0	4	2	4	4	4	0	4	2	0	4	4	4
3-hydroxybutyryl-CoA dehydratase / 3-hydroxyacyl-CoA dehydrogenase	Dicarboxylate-hydroxybutyrate cycle	C1	1	1	1	1	1	1	1	1	0	1	1	1	1
4-hydroxybutyryl-CoA dehydratase	Dicarboxylate-hydroxybutyrate cycle	C1	1	0	2	0	0	0	0	0	0	0	0	0	0
acetyl-CoA C-acetyltransferase	Dicarboxylate-hydroxybutyrate cycle	C1	0	3	0	3	3	3	0	3	0	2	3	3	3
malate dehydrogenase	Dicarboxylate-hydroxybutyrate cycle	C1	1	1	0	1	1	1	0	1	1	0	1	1	1
succinate dehydrogenase / fumarate reductase	Dicarboxylate-hydroxybutyrate cycle	C1	0	2	1	2	2	2	2	3	0	2	2	2	2
succinyl-CoA synthetase	Dicarboxylate-hydroxybutyrate cycle	C1	1	2	1	2	2	2	1	2	1	2	2	2	2
3-hydroxybutyryl-CoA dehydratase / 3-hydroxyacyl-CoA dehydrogenase	Hydroxypropionate-hydroxybutylate cycle	C1	1	1	1	1	1	1	1	1	0	1	1	1	1
3-hydroxypropionyl-coenzyme A dehydratase	Hydroxypropionate-hydroxybutylate cycle	C1	1	0	2	0	0	0	1	0	0	0	0	0	0
4-hydroxybutyryl-CoA dehydratase / vinylacetyl-CoA-Delta-isomerase	Hydroxypropionate-hydroxybutylate cycle	C1	1	0	2	0	0	0	0	0	0	0	0	0	0
acetyl-CoA C-acetyltransferase	Hydroxypropionate-hydroxybutylate cycle	C1	0	3	0	3	3	3	0	3	0	2	3	3	3
methylmalonyl-CoA epimerase	Hydroxypropionate-hydroxybutylate cycle	C1	1	1	1	1	1	1	0	1	1	0	1	1	1
methylmalonyl-CoA mutase	Hydroxypropionate-hydroxybutylate cycle	C1	2	1	2	1	1	1	0	1	1	1	1	1	1
acetyl-CoA synthetase	Methanogenesis	C1	1	0	1	0	0	0	1	0	1	0	0	0	0
mttB	Methanogenesis	C1	0	0	0	0	0	0	0	1	0	0	0	0	0
tetrahydromethanopterin S-methyltransferase	Methanogenesis	C1	4	0	2	0	0	0	4	0	4	0	0	0	0
methane/ammonia monooxygenase	Methanotroph	C1	3	0	3	0	0	0	0	3	0	0	0	0	0
methylenetetrahydrofolate dehydrogenase (NADP+) / methenyltetrahydrofolate cyclohydrolase	Wood-Ljungdahl pathway	C1	0	1	0	1	1	1	0	1	0	0	1	0	0
enolase	Embden-Meyerhof pathway	Carbon utilisation	4	2	0	2	2	2	0	2	4	2	2	2	2
fructose-bisphosphate aldolase	Embden-Meyerhof pathway	Carbon utilisation	2	1	0	1	1	1	1	1	1	1	1	1	1
glucose-6-phosphate isomerase	Embden-Meyerhof pathway	Carbon utilisation	0	1	0	1	1	1	0	1	0	0	1	1	1
glyceraldehyde 3-phosphate dehydrogenase	Embden-Meyerhof pathway	Carbon utilisation	2	2	2	2	2	2	2	2	2	2	2	2	2
phosphoglycerate kinase	Embden-Meyerhof pathway	Carbon utilisation	4	0	6	2	0	2	4	2	4	2	2	2	2
phosphoglycerate mutase	Embden-Meyerhof pathway	Carbon utilisation	0	2	4	2	2	2	2	2	2	2	2	2	2
enolase	Entner-Doudoroff pathway	Carbon utilisation	2	1	0	1	1	1	0	1	2	1	1	1	1
fructose-bisphosphate aldolase	Entner-Doudoroff pathway	Carbon utilisation	0	1	0	1	1	1	0	1	0	1	1	1	1
fructose 1,6-bisphosphate aldolase/phosphatase	Entner-Doudoroff pathway	Carbon utilisation	1	0	1	0	0	0	1	0	0	0	0	0	0
glyceraldehyde 3-phosphate dehydrogenase	Entner-Doudoroff pathway	Carbon utilisation	1	1	1	1	1	1	1	1	1	1	1	1	1
phosphoenolpyruvate carboxykinase	Entner-Doudoroff pathway	Carbon utilisation	1	1	1	1	1	1	1	1	2	2	1	1	1
phosphoglycerate kinase	Entner-Doudoroff pathway	Carbon utilisation	4	0	6	2	0	2	4	2	4	2	2	2	2
phosphoglycerate mutase	Entner-Doudoroff pathway	Carbon utilisation	0	1	2	1	1	1	1	1	1	1	1	1	1
aconitate hydratase	Glyoxylate cycle	Carbon utilisation	0	0	0	0	1	0	0	1	0	0	1	1	1
citrate synthase	Glyoxylate cycle	Carbon utilisation	1	0	0	0	0	0	0	0	0	0	0	0	0
malate dehydrogenase	Glyoxylate cycle	Carbon utilisation	1	1	0	1	1	1	0	1	1	0	1	1	1
glucose-6-phosphate isomerase	Pentose phosphate pathway	Carbon utilisation	0	1	0	1	1	1	0	1	0	0	1	1	1
ribose-phosphate pyrophosphokinase	Pentose phosphate pathway	Carbon utilisation	1	1	3	0	1	0	1	1	2	1	1	0	1
ribose 5-phosphate isomerase	Pentose phosphate pathway	Carbon utilisation	0	2	4	2	2	2	0	2	6	2	2	2	2
ribose 5-phosphate isomerase A	Pentose phosphate pathway	Carbon utilisation	0	1	2	1	1	1	0	1	3	1	1	1	1
transaldolase	Pentose phosphate pathway	Carbon utilisation	0	0	2	0	0	0	0	0	0	0	0	0	0
transketolase	Pentose phosphate pathway	Carbon utilisation	0	4	2	4	4	4	0	4	2	0	4	4	4
2-oxoglutarate dehydrogenase	TCA	Carbon utilisation	0	1	0	1	1	1	0	1	0	1	1	1	1
2-oxoglutarate dehydrogenase complex	TCA	Carbon utilisation	0	1	0	1	1	1	0	1	0	1	1	1	1
2-oxoglutarate ferredoxin oxidoreductase	TCA	Carbon utilisation	0	1	2	2	2	2	0	2	1	2	2	2	2
2-oxoglutarate/2-oxoacid ferredoxin oxidoreductase subunit alpha	TCA	Carbon utilisation	0	2	2	2	2	2	0	2	0	2	2	2	2
2-oxoglutarate/2-oxoacid ferredoxin oxidoreductase subunit beta	TCA	Carbon utilisation	0	0	2	2	2	2	0	2	2	2	2	2	2
aconitate hydratase	TCA	Carbon utilisation	0	0	0	0	2	0	0	2	0	0	2	2	2
citrate synthase	TCA	Carbon utilisation	2	0	0	0	0	0	0	0	0	0	0	0	0
fumarate hydratase	TCA	Carbon utilisation	0	0	0	2	2	2	0	2	0	2	2	0	2
isocitrate dehydrogenase	TCA	Carbon utilisation	0	2	0	2	2	2	0	2	0	2	2	2	2
malate dehydrogenase	TCA	Carbon utilisation	3	3	0	3	3	3	0	3	3	0	3	3	3
succinate dehydrogenase / fumarate reductase	TCA	Carbon utilisation	0	4	2	4	4	4	4	6	0	4	4	4	4
succinyl-CoA synthetase	TCA	Carbon utilisation	3	6	3	6	6	6	3	6	3	6	6	6	6
CE1 acetyl xylan esterase	Carbohydrate	CAZY	0	2	0	2	2	2	0	2	0	2	2	2	2
CE13 pectin acetylesterase	Carbohydrate	CAZY	0	0	0	0	0	0	0	0	0	1	0	0	0
CE16 acetylesterase	Carbohydrate	CAZY	0	0	0	0	0	0	0	0	0	1	0	0	0
GH109 alpha-N-acetylgalactosaminidase	Mucin	CAZY	1	0	1	0	0	0	1	0	1	0	0	0	0
4-oxalocrotonate tautomerase	Catechol meta-cleavage	hydrocarbon degradation	2	0	2	0	0	0	1	0	0	0	0	0	0
3-phenylpropionate/cinnamic acid dioxygenase	Trans-cinnamate degradation	hydrocarbon degradation	0	0	4	0	0	0	0	0	4	0	0	0	0
nir, nitrite reductase (NO-forming)	Anammox	Nitrogen	1	0	3	0	0	0	1	1	0	0	0	0	0
nitrite reductase (NO-forming)	Denitrification	Nitrogen	1	0	3	0	0	0	1	1	0	0	0	0	0
ammonia monooxygenase	Nitrification	Nitrogen	6	0	6	0	0	0	0	6	0	0	0	0	0
Aminopeptidase	Aminopeptidases	Peptidase	3	2	1	2	2	2	3	2	0	1	2	2	2
Aminopeptidases and carboxypeptidases	Aminopeptidases and carboxypeptidases	Peptidase	0	1	0	1	1	1	0	1	0	5	0	1	1
Endopeptidases	Endopeptidase	Peptidase	0	2	0	2	2	2	0	2	0	1	2	2	2
Endopeptidases	Endopeptidases	Peptidase	1	5	2	5	4	5	1	5	0	3	5	5	5
Endopeptidases	Endopeptidases from bacteria	Peptidase	2	2	2	2	2	2	2	2	2	2	2	2	3
Endopeptidases	Endopeptidases that lyse bacterial cell wall peptidoglycans	Peptidase	0	1	0	1	1	1	0	1	0	2	1	1	1
Endopeptidases	Endopeptidases, mostly ATP-dependent	Peptidase	0	1	0	1	1	1	0	1	0	1	1	1	1
Exopeptidases	Exopeptidases that act at the N-terminus of peptides	Peptidase	0	0	1	0	0	0	0	0	1	0	0	0	0
Exopeptidases	Exopeptidases that hydrolyse alpha-aspartyl bonds	Peptidase	0	1	0	1	1	1	0	1	0	1	1	1	1
Exopeptidases	Exopeptidases that require co-catalytic ions of cobalt or manganese	Peptidase	1	3	1	5	3	3	2	5	2	4	4	3	3
Exopeptidases	Exopeptidases: carboxypeptidases, dipeptidases and a specialised aminopeptidase	Peptidase	1	2	3	2	2	2	2	2	2	0	1	2	2
Isopeptidases	Isopeptidases that release ubiquitin from ubiquitinated proteins	Peptidase	2	0	2	0	0	0	2	0	2	0	0	0	0
Carboxypeptidases	Metallocarboxypeptidases	Peptidase	0	4	0	4	3	6	0	4	0	10	4	4	4
Endopeptidases	Metalloendopeptidases	Peptidase	0	2	0	2	2	2	0	2	0	3	2	2	3
Endopeptidases	Metallo-endopeptidases	Peptidase	1	2	1	2	2	2	0	2	3	3	1	2	2
glycine cleavage system	Photorespiration	Photosynthesis	0	4	0	4	6	5	0	4	0	5	5	5	5
ABC-2.A	ABC-2 type transport system	Transport system	1	2	1	2	2	2	1	2	1	2	2	2	1
ABC-2.P	ABC-2 type transport system	Transport system	1	1	1	1	1	1	1	1	1	1	1	1	1
